# Supplementary material for: Monitoring Escape and Feeding Behaviours of Cruiser Fish by Inertial and Magnetic Sensors
Source: PLoS One. 2013 Nov 13;8(11):e79392. doi: 10.1371/journal.pone.0079392 (PMC3827357; doi:10.1371/journal.pone.0079392)
Supplement: Dataset S1 — Raw measurements of escape movement by the gyro logger. (TXT) [file pone.0079392.s001.txt]

Magnetometer_Xaxis	Magnetometer_Yaxis	Magnetometer_Zaxis	Accelerometer_Xaxis	Accelerometer_Yaxis	Accelerometer_Zaxis	Gyroscope_Xaxis	Gyroscope_Yaxis	Gyroscope_Zaxis
0.0130383	-0.319722	-0.351203	-0.470219	-0.120868	-0.781824	-7.65445	8.58295	-21.0102
0.0130383	-0.319722	-0.351203	-0.459778	-0.125686	-0.780218	-7.59151	8.45706	-20.7584
0.0130383	-0.319722	-0.351203	-0.471825	-0.114443	-0.786643	-7.21385	8.26823	-20.7584
0.0130383	-0.319722	-0.351203	-0.471022	-0.125686	-0.790658	-7.65445	8.0794	-21.2619
0.0130383	-0.319722	-0.351203	-0.467006	-0.117655	-0.789855	-7.40268	7.95351	-21.0731
0.0130383	-0.319722	-0.351203	-0.4654	-0.116049	-0.78343	-7.33974	8.01646	-21.0102
0.0130383	-0.319722	-0.351203	-0.464597	-0.114443	-0.792264	-7.59151	8.0794	-21.0102
0.014697	-0.319722	-0.351203	-0.4654	-0.123277	-0.788249	-7.33974	7.82763	-21.199
0.014697	-0.319722	-0.351203	-0.468613	-0.124883	-0.788249	-7.7174	7.51291	-21.199
0.014697	-0.319722	-0.351203	-0.462188	-0.126489	-0.78584	-7.65445	7.82763	-21.3249
0.014697	-0.319722	-0.351203	-0.458975	-0.112033	-0.787446	-7.52857	7.38702	-21.4508
0.014697	-0.319722	-0.351203	-0.464597	-0.120064	-0.780218	-7.52857	7.51291	-21.3878
0.014697	-0.319722	-0.351203	-0.462188	-0.123277	-0.780218	-7.52857	7.19819	-21.3249
0.0188444	-0.318873	-0.351203	-0.459778	-0.136127	-0.782627	-7.90623	7.07231	-21.3878
0.0188444	-0.318873	-0.351203	-0.464597	-0.138536	-0.785037	-8.03212	6.6317	-21.7655
0.0188444	-0.318873	-0.351203	-0.463794	-0.112836	-0.789052	-7.59151	6.94642	-21.6396
0.0188444	-0.318873	-0.351203	-0.459778	-0.105608	-0.786643	-7.78034	6.69464	-21.5137
0.0188444	-0.318873	-0.351203	-0.456566	-0.121671	-0.790658	-7.84329	6.37993	-21.6396
0.0188444	-0.318873	-0.351203	-0.460582	-0.128095	-0.791461	-7.90623	6.25404	-21.7025
0.0188444	-0.318873	-0.351203	-0.458975	-0.122474	-0.793068	-7.78034	6.25404	-21.7655
0.0188444	-0.318024	-0.351203	-0.459778	-0.121671	-0.792264	-8.03212	6.06521	-21.6396
0.0188444	-0.318024	-0.351203	-0.458975	-0.110427	-0.788249	-8.09506	5.87638	-21.5767
0.0188444	-0.318024	-0.351203	-0.4654	-0.130505	-0.781021	-7.96917	5.37283	-22.0173
0.0188444	-0.318024	-0.351203	-0.462188	-0.128899	-0.786643	-8.03212	5.81344	-21.7655
0.0188444	-0.318024	-0.351203	-0.462991	-0.119261	-0.789855	-8.09506	5.49872	-21.8914
0.0188444	-0.318024	-0.351203	-0.458975	-0.116049	-0.788249	-7.96917	5.49872	-21.9543
0.0188444	-0.318024	-0.351203	-0.459778	-0.122474	-0.784233	-8.158	5.56166	-22.0802
0.0205032	-0.315477	-0.351203	-0.458172	-0.118458	-0.78584	-8.28389	5.37283	-21.8914
0.0205032	-0.315477	-0.351203	-0.45496	-0.114443	-0.786643	-8.158	5.37283	-21.8914
0.0205032	-0.315477	-0.351203	-0.4654	-0.119261	-0.781021	-8.47272	5.184	-22.0802
0.0205032	-0.315477	-0.351203	-0.4654	-0.121671	-0.788249	-8.34683	5.12106	-21.9543
0.0205032	-0.315477	-0.351203	-0.460582	-0.128899	-0.777809	-8.59861	5.30989	-22.2061
0.0205032	-0.315477	-0.351203	-0.453354	-0.110427	-0.776202	-8.158	5.37283	-22.1432
0.0205032	-0.315477	-0.351203	-0.458975	-0.124883	-0.787446	-8.66155	5.30989	-22.269
0.0213321	-0.317175	-0.352871	-0.457369	-0.116852	-0.790658	-8.47272	5.24694	-22.1432
0.0213321	-0.317175	-0.352871	-0.450944	-0.128095	-0.785037	-8.59861	5.37283	-21.9543
0.0213321	-0.317175	-0.352871	-0.455763	-0.112836	-0.782627	-8.85038	5.184	-22.4579
0.0213321	-0.317175	-0.352871	-0.45255	-0.12408	-0.788249	-8.72449	5.24694	-22.3949
0.0213321	-0.317175	-0.352871	-0.457369	-0.136127	-0.788249	-8.85038	5.49872	-22.332
0.0213321	-0.317175	-0.352871	-0.459778	-0.120868	-0.790658	-8.85038	5.24694	-22.3949
0.0229917	-0.315477	-0.354539	-0.45255	-0.132914	-0.784233	-8.91332	5.49872	-22.269
0.0229917	-0.315477	-0.354539	-0.462188	-0.130505	-0.784233	-8.72449	5.49872	-22.5208
0.0229917	-0.315477	-0.354539	-0.448535	-0.121671	-0.78584	-8.85038	6.06521	-22.2061
0.0229917	-0.315477	-0.354539	-0.453354	-0.128095	-0.781021	-8.72449	5.62461	-22.332
0.0229917	-0.315477	-0.354539	-0.454157	-0.13452	-0.789855	-8.97627	6.00227	-22.5208
0.0229917	-0.315477	-0.354539	-0.456566	-0.126489	-0.779415	-8.91332	6.31698	-22.3949
0.0229917	-0.315477	-0.354539	-0.447732	-0.133717	-0.779415	-8.97627	6.06521	-22.3949
0.0246505	-0.314628	-0.355373	-0.446126	-0.116852	-0.785037	-8.66155	6.37993	-22.269
0.0246505	-0.314628	-0.355373	-0.45255	-0.116049	-0.793068	-8.97627	6.50581	-22.269
0.0246505	-0.314628	-0.355373	-0.450944	-0.130505	-0.784233	-8.72449	6.56876	-22.1432
0.0246505	-0.314628	-0.355373	-0.444519	-0.116049	-0.784233	-8.91332	6.75759	-22.332
0.0246505	-0.314628	-0.355373	-0.447732	-0.13452	-0.785037	-9.03921	6.69464	-22.1432
0.0246505	-0.314628	-0.355373	-0.446929	-0.116852	-0.780218	-8.78744	7.07231	-22.0173
0.0246505	-0.314628	-0.355373	-0.446929	-0.139339	-0.781021	-9.1651	7.13525	-22.1432
0.0263093	-0.312929	-0.357876	-0.445323	-0.138536	-0.781824	-8.85038	7.26114	-21.8914
0.0263093	-0.312929	-0.357876	-0.443716	-0.132111	-0.785037	-9.1651	7.44997	-22.0802
0.0263093	-0.312929	-0.357876	-0.450944	-0.124883	-0.780218	-9.22804	7.38702	-22.0173
0.0263093	-0.312929	-0.357876	-0.446126	-0.13452	-0.780218	-9.41687	7.57585	-21.9543
0.0263093	-0.312929	-0.357876	-0.446126	-0.120868	-0.790658	-9.54276	7.44997	-22.269
0.0263093	-0.312929	-0.357876	-0.446929	-0.132914	-0.78343	-9.47982	7.70174	-22.269
0.0263093	-0.312929	-0.357876	-0.447732	-0.125686	-0.789855	-9.73159	7.57585	-22.332
0.027968	-0.314628	-0.356207	-0.443716	-0.130505	-0.792264	-9.98336	7.51291	-22.3949
0.027968	-0.314628	-0.356207	-0.445323	-0.11364	-0.781021	-9.92042	7.95351	-22.1432
0.027968	-0.314628	-0.356207	-0.442913	-0.120868	-0.789052	-10.0463	7.76468	-22.332
0.027968	-0.314628	-0.356207	-0.444519	-0.116852	-0.782627	-10.1722	7.89057	-22.269
0.027968	-0.314628	-0.356207	-0.443716	-0.129702	-0.793871	-10.1722	7.51291	-22.7726
0.027968	-0.314628	-0.356207	-0.446126	-0.131308	-0.797083	-10.424	7.51291	-22.7096
0.0296268	-0.311231	-0.356207	-0.450944	-0.124883	-0.789855	-10.6128	7.38702	-22.5208
0.0296268	-0.311231	-0.356207	-0.448535	-0.130505	-0.799492	-11.0534	7.57585	-22.7096
0.0296268	-0.311231	-0.356207	-0.439701	-0.112836	-0.794674	-10.8646	7.44997	-22.5838
0.0296268	-0.311231	-0.356207	-0.438095	-0.116852	-0.793068	-10.8646	7.32408	-22.5838
0.0296268	-0.311231	-0.356207	-0.439701	-0.128899	-0.795477	-11.1163	7.00936	-22.7726
0.0296268	-0.311231	-0.356207	-0.444519	-0.129702	-0.792264	-11.1793	6.88348	-22.8985
0.0296268	-0.311231	-0.356207	-0.442913	-0.124883	-0.795477	-10.9905	6.75759	-22.7726
0.0312856	-0.309533	-0.356207	-0.446126	-0.122474	-0.794674	-11.1163	6.44287	-22.8985
0.0312856	-0.309533	-0.356207	-0.451747	-0.115246	-0.801902	-11.1163	6.25404	-22.8985
0.0312856	-0.309533	-0.356207	-0.439701	-0.118458	-0.800296	-10.6757	6.1911	-22.7726
0.0312856	-0.309533	-0.356207	-0.446126	-0.120868	-0.803508	-10.9275	5.87638	-23.0873
0.0312856	-0.309533	-0.356207	-0.440504	-0.132111	-0.801099	-10.8646	5.43578	-22.8985
0.0312856	-0.309533	-0.356207	-0.439701	-0.117655	-0.801099	-10.7387	5.30989	-22.7726
0.0312856	-0.309533	-0.356207	-0.438095	-0.133717	-0.805917	-10.5499	5.184	-22.5838
0.0346031	-0.310382	-0.35871	-0.440504	-0.139339	-0.801099	-10.8016	4.86928	-22.7726
0.0346031	-0.310382	-0.35871	-0.444519	-0.126489	-0.805114	-10.7387	4.80634	-22.7726
0.0346031	-0.310382	-0.35871	-0.438898	-0.121671	-0.805114	-10.6128	4.23985	-22.3949
0.0346031	-0.310382	-0.35871	-0.443716	-0.130505	-0.801902	-10.6128	3.98808	-22.5838
0.0346031	-0.310382	-0.35871	-0.447732	-0.141748	-0.794674	-10.4869	3.48453	-22.7726
0.0346031	-0.310382	-0.35871	-0.445323	-0.131308	-0.801902	-10.5499	3.42158	-22.6467
0.0329443	-0.310382	-0.357876	-0.434882	-0.140945	-0.800296	-10.2981	2.91804	-22.332
0.0329443	-0.310382	-0.357876	-0.440504	-0.119261	-0.803508	-10.361	2.47743	-22.3949
0.0329443	-0.310382	-0.357876	-0.446126	-0.131308	-0.809933	-10.1092	2.2886	-22.2061
0.0329443	-0.310382	-0.357876	-0.437291	-0.144961	-0.813145	-10.1092	2.03683	-22.1432
0.0329443	-0.310382	-0.357876	-0.439701	-0.140142	-0.811539	-9.98336	1.53328	-22.2061
0.0329443	-0.310382	-0.357876	-0.442913	-0.117655	-0.804311	-10.0463	1.34445	-21.9543
0.0329443	-0.310382	-0.357876	-0.436488	-0.135323	-0.807524	-9.92042	0.840903	-22.0802
0.0346031	-0.308684	-0.357876	-0.443716	-0.142551	-0.813948	-9.98336	0.400298	-21.9543
0.0346031	-0.308684	-0.357876	-0.445323	-0.123277	-0.80672	-9.6057	0.022638	-21.6396
0.0346031	-0.308684	-0.357876	-0.438898	-0.135323	-0.804311	-9.35393	-0.229136	-21.3249
0.0346031	-0.308684	-0.357876	-0.435685	-0.13452	-0.812342	-9.66864	-0.921514	-21.3878
0.0346031	-0.308684	-0.357876	-0.438898	-0.132111	-0.805114	-9.54276	-0.984458	-21.0731
0.0346031	-0.308684	-0.357876	-0.444519	-0.118458	-0.803508	-9.73159	-1.36212	-21.1361
0.0346031	-0.308684	-0.357876	-0.440504	-0.124883	-0.811539	-9.35393	-1.61389	-20.9472
0.0379215	-0.303589	-0.35871	-0.444519	-0.144158	-0.798689	-9.1651	-1.80272	-20.6325
0.0379215	-0.303589	-0.35871	-0.438898	-0.153795	-0.800296	-9.03921	-2.18038	-20.3807
0.0379215	-0.303589	-0.35871	-0.438898	-0.150582	-0.800296	-9.1651	-2.4951	-20.5696
0.0379215	-0.303589	-0.35871	-0.439701	-0.129702	-0.801902	-9.1651	-2.30627	-20.1919
0.0379215	-0.303589	-0.35871	-0.430867	-0.140142	-0.798689	-8.97627	-2.18038	-20.0031
0.0379215	-0.303589	-0.35871	-0.434882	-0.132914	-0.797886	-8.72449	-2.4951	-19.5625
0.0379215	-0.303589	-0.35871	-0.434882	-0.137733	-0.798689	-9.10215	-2.68393	-19.6884
0.0379215	-0.306136	-0.360379	-0.438898	-0.130505	-0.797886	-9.1651	-2.4951	-19.1848
0.0379215	-0.306136	-0.360379	-0.441307	-0.14737	-0.793871	-9.1651	-2.43216	-18.8701
0.0379215	-0.306136	-0.360379	-0.443716	-0.135323	-0.790658	-9.10215	-2.24333	-18.6183
0.0379215	-0.306136	-0.360379	-0.441307	-0.148976	-0.790658	-8.97627	-2.68393	-18.6183
0.0379215	-0.306136	-0.360379	-0.433276	-0.124883	-0.789855	-8.78744	-2.30627	-18.2407
0.0379215	-0.306136	-0.360379	-0.432473	-0.140142	-0.788249	-8.66155	-2.0545	-17.9259
0.0387504	-0.303589	-0.361212	-0.447732	-0.13693	-0.787446	-8.66155	-2.24333	-17.8001
0.0387504	-0.303589	-0.361212	-0.445323	-0.14737	-0.797083	-8.59861	-2.30627	-17.5483
0.0387504	-0.303589	-0.361212	-0.439701	-0.128899	-0.794674	-8.28389	-1.86567	-16.8559
0.0387504	-0.303589	-0.361212	-0.439701	-0.144158	-0.797083	-8.09506	-2.24333	-16.793
0.0387504	-0.303589	-0.361212	-0.446929	-0.150582	-0.792264	-8.03212	-1.80272	-16.73
0.0387504	-0.303589	-0.361212	-0.438898	-0.158614	-0.79628	-8.158	-1.92861	-16.4153
0.0387504	-0.303589	-0.361212	-0.438898	-0.140142	-0.789052	-7.90623	-1.86567	-15.9117
0.0379215	-0.305288	-0.35871	-0.437291	-0.132111	-0.792264	-7.7174	-1.73978	-15.8488
0.0379215	-0.305288	-0.35871	-0.441307	-0.140945	-0.794674	-7.46562	-1.80272	-15.5341
0.0379215	-0.305288	-0.35871	-0.44211	-0.139339	-0.799492	-7.33974	-1.67684	-15.3453
0.0379215	-0.305288	-0.35871	-0.446929	-0.137733	-0.794674	-7.27679	-1.61389	-14.8417
0.0379215	-0.305288	-0.35871	-0.441307	-0.140945	-0.799492	-7.15091	-1.23623	-14.9047
0.0379215	-0.305288	-0.35871	-0.439701	-0.142551	-0.798689	-7.02502	-1.23623	-14.6529
0.0379215	-0.305288	-0.35871	-0.442913	-0.120064	-0.792264	-6.7103	-1.17329	-14.2123
0.0395803	-0.303589	-0.365383	-0.445323	-0.146567	-0.795477	-6.7103	-1.36212	-14.2752
0.0395803	-0.303589	-0.365383	-0.444519	-0.133717	-0.794674	-6.7103	-1.42506	-14.0234
0.0395803	-0.303589	-0.365383	-0.437291	-0.144158	-0.792264	-6.52147	-0.732684	-13.6458
0.0395803	-0.303589	-0.365383	-0.444519	-0.150582	-0.791461	-6.45853	-0.984458	-13.6458
0.0395803	-0.303589	-0.365383	-0.446929	-0.149779	-0.789052	-6.39559	-0.984458	-13.5199
0.0395803	-0.303589	-0.365383	-0.442913	-0.142551	-0.79628	-6.33264	-0.858571	-13.2681
0.0395803	-0.303589	-0.36455	-0.447732	-0.136127	-0.787446	-6.2697	-1.17329	-13.2681
0.0395803	-0.303589	-0.36455	-0.446929	-0.145764	-0.788249	-6.2697	-0.858571	-13.0793
0.0395803	-0.303589	-0.36455	-0.446929	-0.138536	-0.789052	-6.20675	-0.858571	-12.8275
0.0395803	-0.303589	-0.36455	-0.442913	-0.148976	-0.788249	-5.95498	-0.732684	-12.5128
0.0395803	-0.303589	-0.36455	-0.439701	-0.144158	-0.790658	-5.89204	-0.48091	-12.5128
0.0395803	-0.303589	-0.36455	-0.445323	-0.142551	-0.791461	-5.89204	-0.732684	-12.0093
0.0395803	-0.303589	-0.36455	-0.444519	-0.13452	-0.791461	-5.70321	-1.0474	-11.7575
0.0387504	-0.304438	-0.365383	-0.438095	-0.14737	-0.792264	-5.51438	-0.921514	-11.5686
0.0387504	-0.304438	-0.365383	-0.436488	-0.13693	-0.788249	-5.38849	-0.921514	-11.3169
0.0387504	-0.304438	-0.365383	-0.438898	-0.136127	-0.797083	-5.45143	-1.0474	-11.191
0.0387504	-0.304438	-0.365383	-0.441307	-0.126489	-0.795477	-5.19966	-1.0474	-11.0022
0.0387504	-0.304438	-0.365383	-0.448535	-0.142551	-0.792264	-5.19966	-1.0474	-10.6245
0.0387504	-0.304438	-0.365383	-0.43167	-0.146567	-0.797886	-4.94789	-0.921514	-10.3727
0.0387504	-0.304438	-0.365383	-0.438898	-0.144158	-0.797886	-4.822	-1.29918	-10.3098
0.041239	-0.301891	-0.36288	-0.448535	-0.149779	-0.801902	-5.07377	-1.61389	-10.3098
0.041239	-0.301891	-0.36288	-0.430867	-0.143354	-0.79628	-4.44434	-1.36212	-9.6174
0.041239	-0.301891	-0.36288	-0.437291	-0.146567	-0.794674	-4.50728	-1.17329	-9.30268
0.041239	-0.301891	-0.36288	-0.453354	-0.14737	-0.793068	-4.38139	-1.29918	-9.23974
0.041239	-0.301891	-0.36288	-0.444519	-0.140142	-0.797886	-4.00373	-1.36212	-8.79914
0.041239	-0.301891	-0.36288	-0.443716	-0.126489	-0.790658	-3.8149	-1.29918	-8.42148
0.041239	-0.301891	-0.36288	-0.439701	-0.125686	-0.797886	-3.8149	-0.984458	-8.04381
0.0395803	-0.303589	-0.365383	-0.436488	-0.141748	-0.799492	-3.75196	-1.11034	-8.10676
0.0395803	-0.303589	-0.365383	-0.435685	-0.144158	-0.795477	-3.87785	-1.0474	-7.79204
0.0395803	-0.303589	-0.365383	-0.434882	-0.136127	-0.784233	-3.62607	-0.795627	-7.16261
0.0395803	-0.303589	-0.365383	-0.434882	-0.133717	-0.792264	-3.3743	-0.732684	-6.91083
0.0395803	-0.303589	-0.365383	-0.438095	-0.139339	-0.793871	-3.18547	-1.11034	-6.91083
0.0395803	-0.303589	-0.365383	-0.433276	-0.127292	-0.791461	-3.3743	-0.795627	-6.47023
0.0420688	-0.300192	-0.365383	-0.439701	-0.137733	-0.790658	-3.12252	-0.795627	-6.09257
0.0420688	-0.300192	-0.365383	-0.437291	-0.140142	-0.797886	-3.18547	-0.921514	-6.15551
0.0420688	-0.300192	-0.365383	-0.44211	-0.144158	-0.793871	-2.93369	-1.17329	-5.65196
0.0420688	-0.300192	-0.365383	-0.434882	-0.122474	-0.789052	-3.12252	-0.984458	-5.33725
0.0420688	-0.300192	-0.365383	-0.444519	-0.144158	-0.788249	-2.87075	-0.921514	-5.02253
0.0420688	-0.300192	-0.365383	-0.438898	-0.132914	-0.802705	-2.80781	-1.48801	-4.95959
0.0420688	-0.300192	-0.365383	-0.44211	-0.127292	-0.802705	-2.55603	-1.23623	-4.58192
0.0404092	-0.30274	-0.362047	-0.436488	-0.128095	-0.792264	-2.43015	-1.23623	-4.58192
0.0404092	-0.30274	-0.362047	-0.443716	-0.133717	-0.795477	-2.24132	-1.48801	-4.20426
0.0404092	-0.30274	-0.362047	-0.443716	-0.13452	-0.799492	-2.17837	-1.48801	-4.14132
0.0404092	-0.30274	-0.362047	-0.445323	-0.130505	-0.793871	-1.98954	-1.48801	-3.88955
0.0404092	-0.30274	-0.362047	-0.445323	-0.139339	-0.790658	-1.86366	-1.48801	-3.95249
0.0404092	-0.30274	-0.362047	-0.444519	-0.137733	-0.790658	-1.486	-1.67684	-3.8266
0.0404092	-0.30274	-0.362047	-0.440504	-0.13693	-0.787446	-1.42305	-1.48801	-3.386
0.0404092	-0.301891	-0.36455	-0.446126	-0.135323	-0.793068	-1.36011	-1.55095	-3.386
0.0404092	-0.301891	-0.36455	-0.450141	-0.118458	-0.792264	-1.04539	-1.61389	-3.386
0.0404092	-0.301891	-0.36455	-0.447732	-0.125686	-0.799492	-0.982447	-1.55095	-3.13422
0.0404092	-0.301891	-0.36455	-0.445323	-0.130505	-0.790658	-0.604786	-1.61389	-2.94539
0.0404092	-0.301891	-0.36455	-0.444519	-0.122474	-0.790658	-0.415956	-1.29918	-2.63068
0.0404092	-0.301891	-0.36455	-0.440504	-0.117655	-0.790658	-0.290069	-1.36212	-2.3789
0.0404092	-0.301891	-0.36455	-0.439701	-0.137733	-0.793068	-0.227125	-1.42506	-2.50479
0.041239	-0.301042	-0.363715	-0.446126	-0.135323	-0.797083	0.150536	-1.55095	-2.12713
0.041239	-0.301042	-0.363715	-0.447732	-0.131308	-0.797886	0.024649	-1.73978	-1.68652
0.041239	-0.301042	-0.363715	-0.446126	-0.141748	-0.797886	0.717027	-1.36212	-1.62358
0.041239	-0.301042	-0.363715	-0.445323	-0.137733	-0.795477	0.654083	-1.48801	-1.37181
0.041239	-0.301042	-0.363715	-0.442913	-0.131308	-0.79628	0.717027	-1.48801	-1.24592
0.041239	-0.301042	-0.363715	-0.446126	-0.13452	-0.787446	0.77997	-1.42506	-0.805316
0.041239	-0.300192	-0.365383	-0.444519	-0.132914	-0.794674	1.09469	-1.48801	-0.742373
0.041239	-0.300192	-0.365383	-0.450944	-0.140142	-0.789855	1.15763	-1.80272	-0.742373
0.041239	-0.300192	-0.365383	-0.441307	-0.149779	-0.791461	1.53529	-1.55095	-0.238825
0.041239	-0.300192	-0.365383	-0.450141	-0.140945	-0.788249	1.66118	-1.61389	0.138836
0.041239	-0.300192	-0.365383	-0.446126	-0.141748	-0.789052	1.85001	-1.36212	0.516497
0.041239	-0.300192	-0.365383	-0.450944	-0.136127	-0.789052	1.66118	-1.92861	0.516497
0.041239	-0.300192	-0.365383	-0.448535	-0.133717	-0.799492	2.10178	-1.92861	1.02004
0.0404092	-0.301891	-0.36455	-0.448535	-0.127292	-0.791461	2.29061	-1.73978	1.52359
0.0404092	-0.301891	-0.36455	-0.45496	-0.144158	-0.793068	2.29061	-1.92861	1.33476
0.0404092	-0.301891	-0.36455	-0.458975	-0.13693	-0.788249	2.29061	-1.99155	1.71242
0.0404092	-0.301891	-0.36455	-0.454157	-0.137733	-0.787446	2.47944	-1.92861	1.90125
0.0404092	-0.301891	-0.36455	-0.458172	-0.128899	-0.785037	2.73122	-2.18038	2.15303
0.0404092	-0.301891	-0.36455	-0.460582	-0.136127	-0.781824	2.79416	-2.11744	2.4048
0.0404092	-0.301891	-0.36455	-0.458975	-0.120064	-0.786643	2.8571	-2.18038	2.4048
0.0395803	-0.300192	-0.363715	-0.458172	-0.131308	-0.777809	2.79416	-1.99155	2.65658
0.0395803	-0.300192	-0.363715	-0.463794	-0.131308	-0.789052	2.98299	-2.0545	2.8454
0.0395803	-0.300192	-0.363715	-0.467006	-0.142551	-0.789855	2.98299	-2.24333	2.65658
0.0395803	-0.300192	-0.363715	-0.468613	-0.139339	-0.781824	3.17182	-2.11744	2.71952
0.0395803	-0.300192	-0.363715	-0.471022	-0.124883	-0.780218	3.10888	-2.0545	2.78246
0.0395803	-0.300192	-0.363715	-0.460582	-0.131308	-0.778612	3.17182	-1.99155	2.8454
0.0395803	-0.301891	-0.365383	-0.468613	-0.132914	-0.78343	3.10888	-2.0545	2.71952
0.0395803	-0.301891	-0.365383	-0.471022	-0.131308	-0.778612	3.36065	-2.11744	2.65658
0.0395803	-0.301891	-0.365383	-0.467006	-0.127292	-0.785037	3.48654	-2.0545	2.59363
0.0395803	-0.301891	-0.365383	-0.469416	-0.108821	-0.78343	3.67537	-1.86567	2.78246
0.0395803	-0.301891	-0.365383	-0.470219	-0.112033	-0.785037	3.54948	-1.92861	2.53069
0.0395803	-0.301891	-0.365383	-0.467006	-0.120868	-0.777005	3.92714	-1.92861	2.78246
0.0395803	-0.301891	-0.365383	-0.469416	-0.107215	-0.778612	3.8642	-1.99155	2.65658
0.0362627	-0.303589	-0.36455	-0.475037	-0.138536	-0.78343	3.92714	-2.24333	2.59363
0.0362627	-0.303589	-0.36455	-0.482265	-0.119261	-0.777809	3.92714	-1.99155	2.59363
0.0362627	-0.303589	-0.36455	-0.482265	-0.118458	-0.777809	3.8642	-2.11744	2.59363
0.0362627	-0.303589	-0.36455	-0.479053	-0.12408	-0.780218	4.49363	-1.80272	2.78246
0.0362627	-0.303589	-0.36455	-0.481462	-0.13452	-0.774596	4.3048	-1.99155	2.78246
0.0362627	-0.303589	-0.36455	-0.481462	-0.128899	-0.779415	4.36775	-1.99155	2.53069
0.0362627	-0.303589	-0.36455	-0.479053	-0.130505	-0.781021	4.68246	-1.99155	2.59363
0.0370917	-0.299344	-0.36288	-0.484675	-0.120064	-0.776202	4.49363	-2.11744	2.65658
0.0370917	-0.299344	-0.36288	-0.489493	-0.11123	-0.777809	4.61952	-2.0545	2.46774
0.0370917	-0.299344	-0.36288	-0.484675	-0.112836	-0.778612	4.49363	-2.11744	2.4048
0.0370917	-0.299344	-0.36288	-0.484675	-0.120868	-0.774596	4.68246	-2.30627	2.15303
0.0370917	-0.299344	-0.36288	-0.486281	-0.11364	-0.785037	4.68246	-2.36921	2.27891
0.0370917	-0.299344	-0.36288	-0.489493	-0.117655	-0.774596	4.8713	-2.43216	2.4048
0.0370917	-0.299344	-0.36288	-0.489493	-0.124883	-0.773793	4.68246	-2.4951	2.15303
0.0354329	-0.301891	-0.366218	-0.493509	-0.129702	-0.77299	4.61952	-2.62099	2.02714
0.0354329	-0.301891	-0.366218	-0.494312	-0.123277	-0.774596	4.93424	-2.62099	2.09008
0.0354329	-0.301891	-0.366218	-0.496721	-0.125686	-0.766565	4.55658	-2.36921	1.9642
0.0354329	-0.301891	-0.366218	-0.493509	-0.124883	-0.765762	4.49363	-2.80982	1.77537
0.0354329	-0.301891	-0.366218	-0.4911	-0.120064	-0.761746	4.36775	-2.87276	1.71242
0.0354329	-0.301891	-0.366218	-0.492706	-0.124883	-0.76255	4.24186	-2.74688	1.39771
0.0337741	-0.301891	-0.363715	-0.490296	-0.110427	-0.764959	3.8642	-3.12454	1.27182
0.0337741	-0.301891	-0.363715	-0.495115	-0.124883	-0.764156	3.67537	-2.87276	0.957101
0.0337741	-0.301891	-0.363715	-0.494312	-0.120064	-0.759337	3.54948	-2.87276	0.768271
0.0337741	-0.301891	-0.363715	-0.492706	-0.118458	-0.767368	3.10888	-3.25042	0.264723
0.0337741	-0.301891	-0.363715	-0.496721	-0.125686	-0.763353	3.04593	-3.06159	0.327666
0.0337741	-0.301891	-0.363715	-0.493509	-0.131308	-0.768974	2.98299	-3.25042	-0.112938
0.0337741	-0.301891	-0.363715	-0.498328	-0.122474	-0.761746	2.73122	-3.12454	-0.112938
0.0379215	-0.30274	-0.36288	-0.4911	-0.12408	-0.752109	2.60533	-3.06159	-0.301768
0.0379215	-0.30274	-0.36288	-0.493509	-0.125686	-0.76255	2.35356	-3.12454	-0.679429
0.0379215	-0.30274	-0.36288	-0.505555	-0.116852	-0.756928	2.16473	-3.18748	-1.05709
0.0379215	-0.30274	-0.36288	-0.496721	-0.120064	-0.759337	2.03884	-3.5022	-1.30886
0.0379215	-0.30274	-0.36288	-0.504752	-0.118458	-0.761746	1.91295	-3.62808	-1.49769
0.0379215	-0.30274	-0.36288	-0.493509	-0.115246	-0.760943	1.72412	-3.31337	-1.81241
0.0379215	-0.30274	-0.36288	-0.500737	-0.116049	-0.752109	1.59823	-3.62808	-2.3789
0.0354329	-0.304438	-0.36288	-0.498328	-0.11364	-0.763353	1.09469	-3.75397	-3.00834
0.0354329	-0.304438	-0.36288	-0.499934	-0.107215	-0.760943	1.34646	-3.31337	-2.94539
0.0354329	-0.304438	-0.36288	-0.508768	-0.119261	-0.76014	0.968801	-3.43925	-3.386
0.0354329	-0.304438	-0.36288	-0.498328	-0.127292	-0.758534	0.77997	-3.62808	-3.63777
0.0354329	-0.304438	-0.36288	-0.503146	-0.117655	-0.764156	0.717027	-3.37631	-4.26721
0.0354329	-0.304438	-0.36288	-0.505555	-0.117655	-0.756928	0.59114	-3.06159	-4.45604
0.0354329	-0.304438	-0.36288	-0.507162	-0.114443	-0.756125	0.402309	-3.37631	-4.89664
0.0346031	-0.301891	-0.362047	-0.510374	-0.115246	-0.752109	0.213479	-3.25042	-5.02253
0.0346031	-0.301891	-0.362047	-0.505555	-0.112033	-0.763353	0.150536	-2.87276	-5.2743
0.0346031	-0.301891	-0.362047	-0.502343	-0.112836	-0.753715	-0.038295	-2.80982	-5.77785
0.0346031	-0.301891	-0.362047	-0.50154	-0.112836	-0.761746	-0.353012	-2.55804	-6.09257
0.0346031	-0.301891	-0.362047	-0.503949	-0.116049	-0.753715	-0.541843	-2.62099	-6.2814
0.0346031	-0.301891	-0.362047	-0.504752	-0.106412	-0.754518	-0.604786	-2.30627	-6.91083
0.0354329	-0.305288	-0.363715	-0.508768	-0.120064	-0.756125	-0.85656	-2.43216	-7.54027
0.0354329	-0.305288	-0.363715	-0.506359	-0.11123	-0.767368	-1.42305	-2.4951	-7.98087
0.0354329	-0.305288	-0.363715	-0.503949	-0.110427	-0.757731	-1.29716	-2.43216	-8.10676
0.0354329	-0.305288	-0.363715	-0.500737	-0.112836	-0.752912	-1.54894	-2.43216	-8.67325
0.0354329	-0.305288	-0.363715	-0.506359	-0.108821	-0.755322	-1.80071	-2.43216	-8.98797
0.0354329	-0.305288	-0.363715	-0.499934	-0.095971	-0.755322	-2.11543	-2.43216	-9.42857
0.0354329	-0.305288	-0.363715	-0.499131	-0.094365	-0.761746	-2.24132	-2.43216	-9.93212
0.0354329	-0.303589	-0.363715	-0.496721	-0.104002	-0.759337	-2.74486	-2.68393	-10.6874
0.0354329	-0.303589	-0.363715	-0.494312	-0.104805	-0.764959	-3.12252	-2.55804	-10.8763
0.0354329	-0.303589	-0.363715	-0.503146	-0.112033	-0.756125	-3.31136	-2.99865	-11.3169
0.0354329	-0.303589	-0.363715	-0.50154	-0.104805	-0.750503	-3.3743	-2.74688	-11.6945
0.0354329	-0.303589	-0.363715	-0.504752	-0.102396	-0.7497	-3.87785	-2.93571	-12.261
0.0354329	-0.303589	-0.363715	-0.504752	-0.099184	-0.756928	-4.38139	-3.18748	-12.7646
0.0354329	-0.303589	-0.363715	-0.504752	-0.108821	-0.755322	-4.88494	-3.5022	-13.2052
0.0354329	-0.301042	-0.365383	-0.506359	-0.099987	-0.748094	-5.13672	-3.56514	-13.8976
0.0354329	-0.301042	-0.365383	-0.51198	-0.106412	-0.750503	-5.32555	-3.25042	-14.3382
0.0354329	-0.301042	-0.365383	-0.516799	-0.120064	-0.754518	-5.82909	-3.62808	-15.0305
0.0354329	-0.301042	-0.365383	-0.512783	-0.098381	-0.748094	-6.33264	-3.62808	-15.5341
0.0354329	-0.301042	-0.365383	-0.51439	-0.10079	-0.752912	-6.52147	-3.37631	-16.1006
0.0354329	-0.301042	-0.365383	-0.513587	-0.107215	-0.759337	-6.96208	-3.5022	-16.793
0.0354329	-0.301891	-0.363715	-0.51198	-0.099184	-0.756928	-7.40268	-3.69103	-17.6742
0.0354329	-0.301891	-0.363715	-0.507162	-0.102396	-0.758534	-7.90623	-3.62808	-18.0518
0.0354329	-0.301891	-0.363715	-0.509571	-0.114443	-0.76014	-8.22095	-3.75397	-18.6183
0.0354329	-0.301891	-0.363715	-0.512783	-0.105608	-0.757731	-8.47272	-4.25752	-19.1848
0.0354329	-0.301891	-0.363715	-0.506359	-0.110427	-0.766565	-8.78744	-4.44635	-19.6254
0.0354329	-0.301891	-0.363715	-0.508768	-0.095971	-0.763353	-9.29098	-4.38341	-20.129
0.0354329	-0.301891	-0.363715	-0.511177	-0.112836	-0.752912	-9.47982	-4.9499	-20.5066
0.0362627	-0.301042	-0.366218	-0.51439	-0.112033	-0.758534	-9.79453	-5.32756	-21.0731
0.0362627	-0.301042	-0.366218	-0.516799	-0.120868	-0.764156	-10.1092	-5.76816	-21.7025
0.0362627	-0.301042	-0.366218	-0.513587	-0.116049	-0.766565	-10.4869	-6.33465	-21.8914
0.0362627	-0.301042	-0.366218	-0.508768	-0.118458	-0.766565	-10.4869	-6.3976	-22.332
0.0362627	-0.301042	-0.366218	-0.507965	-0.124883	-0.763353	-10.7387	-6.52348	-23.0873
0.0362627	-0.301042	-0.366218	-0.502343	-0.128095	-0.761746	-11.0534	-6.77526	-23.2132
0.0362627	-0.301042	-0.366218	-0.519208	-0.119261	-0.760943	-11.494	-7.15292	-24.0944
0.0370917	-0.299344	-0.365383	-0.504752	-0.116852	-0.763353	-11.7458	-7.53058	-24.1573
0.0370917	-0.299344	-0.365383	-0.51439	-0.120868	-0.766565	-11.8717	-8.03413	-24.7868
0.0370917	-0.299344	-0.365383	-0.502343	-0.112033	-0.76255	-11.6199	-7.71941	-24.7868
0.0370917	-0.299344	-0.365383	-0.513587	-0.116852	-0.766565	-12.1864	-8.09707	-25.605
0.0370917	-0.299344	-0.365383	-0.498328	-0.117655	-0.76255	-12.3752	-7.97118	-25.8568
0.0370917	-0.299344	-0.365383	-0.50154	-0.118458	-0.764959	-12.6899	-8.22296	-26.1086
0.0370917	-0.299344	-0.365383	-0.505555	-0.116049	-0.767368	-12.627	-8.47473	-26.2974
0.0362627	-0.297646	-0.366218	-0.500737	-0.117655	-0.77299	-12.7529	-8.53767	-27.0527
0.0362627	-0.297646	-0.366218	-0.494312	-0.120868	-0.765762	-13.0046	-8.34884	-26.9898
0.0362627	-0.297646	-0.366218	-0.487887	-0.120064	-0.768974	-13.1935	-8.47473	-27.5563
0.0362627	-0.297646	-0.366218	-0.495115	-0.11123	-0.76014	-13.3823	-8.53767	-27.6822
0.0362627	-0.297646	-0.366218	-0.500737	-0.119261	-0.760943	-13.3194	-8.85239	-27.871
0.0362627	-0.297646	-0.366218	-0.497524	-0.126489	-0.764156	-13.76	-9.10416	-28.3746
0.0395803	-0.299344	-0.367886	-0.494312	-0.11364	-0.761746	-13.76	-8.78945	-28.6893
0.0395803	-0.299344	-0.367886	-0.492706	-0.11123	-0.756125	-14.0747	-8.7265	-29.1299
0.0395803	-0.299344	-0.367886	-0.495115	-0.101593	-0.753715	-14.2635	-8.60062	-29.5705
0.0395803	-0.299344	-0.367886	-0.491903	-0.114443	-0.7497	-14.5153	-8.7265	-29.6334
0.0395803	-0.299344	-0.367886	-0.493509	-0.129702	-0.747291	-14.5153	-8.66356	-29.8852
0.0395803	-0.299344	-0.367886	-0.497524	-0.116049	-0.755322	-15.0818	-8.7265	-30.7664
0.0395803	-0.299344	-0.367886	-0.495115	-0.117655	-0.7497	-15.2077	-8.47473	-31.0182
0.0395803	-0.298494	-0.36872	-0.490296	-0.110427	-0.748094	-15.6483	-7.90824	-31.207
0.0395803	-0.298494	-0.36872	-0.497524	-0.122474	-0.750503	-15.963	-7.78235	-31.8994
0.0395803	-0.298494	-0.36872	-0.495115	-0.120064	-0.746487	-16.0889	-7.65646	-32.2141
0.0395803	-0.298494	-0.36872	-0.495918	-0.116049	-0.750503	-16.4036	-7.53058	-32.5918
0.0395803	-0.298494	-0.36872	-0.494312	-0.123277	-0.746487	-16.5924	-7.40469	-33.0953
0.0395803	-0.298494	-0.36872	-0.4911	-0.120868	-0.748897	-17.033	-7.46764	-33.1583
0.0395803	-0.298494	-0.36872	-0.492706	-0.102396	-0.743275	-17.4107	-7.34175	-33.473
0.0428978	-0.295947	-0.36872	-0.489493	-0.112836	-0.7497	-17.7254	-7.21586	-34.1654
0.0428978	-0.295947	-0.36872	-0.4911	-0.118458	-0.741669	-17.9142	-6.71231	-34.1024
0.0428978	-0.295947	-0.36872	-0.492706	-0.128899	-0.750503	-18.3548	-6.8382	-34.7318
0.0428978	-0.295947	-0.36872	-0.494312	-0.125686	-0.752109	-18.6066	-6.58643	-35.2354
0.0428978	-0.295947	-0.36872	-0.483872	-0.120064	-0.747291	-18.4178	-6.27171	-35.3613
0.0428978	-0.295947	-0.36872	-0.4911	-0.12408	-0.748897	-19.0472	-6.27171	-35.6131
0.0428978	-0.295947	-0.36872	-0.483872	-0.124883	-0.750503	-19.4878	-5.76816	-36.1166
0.0437276	-0.291702	-0.372891	-0.493509	-0.128095	-0.748094	-19.7396	-5.57933	-36.3684
0.0437276	-0.291702	-0.372891	-0.487084	-0.120064	-0.742472	-19.8025	-5.3905	-36.5572
0.0437276	-0.291702	-0.372891	-0.487084	-0.123277	-0.740866	-20.2431	-5.64227	-37.1866
0.0437276	-0.291702	-0.372891	-0.489493	-0.108018	-0.741669	-20.432	-5.51639	-37.2496
0.0437276	-0.291702	-0.372891	-0.48869	-0.112033	-0.738456	-20.432	-5.13873	-37.2496
0.0437276	-0.291702	-0.372891	-0.489493	-0.128095	-0.739259	-20.6208	-5.26461	-37.3755
0.0428978	-0.290852	-0.372891	-0.486281	-0.124883	-0.737653	-21.2502	-5.01284	-37.879
0.0428978	-0.290852	-0.372891	-0.48869	-0.116049	-0.734441	-21.2502	-4.25752	-37.879
0.0428978	-0.290852	-0.372891	-0.487084	-0.120064	-0.737653	-21.2502	-3.87986	-38.0678
0.0428978	-0.290852	-0.372891	-0.487084	-0.123277	-0.735244	-21.565	-3.56514	-38.4455
0.0428978	-0.290852	-0.372891	-0.48869	-0.124883	-0.737653	-21.7538	-3.12454	-38.6973
0.0428978	-0.290852	-0.372891	-0.489493	-0.131308	-0.730425	-22.1315	-2.62099	-38.8232
0.0428978	-0.290852	-0.372891	-0.489493	-0.108018	-0.728819	-22.3832	-2.36921	-38.8861
0.0470451	-0.289154	-0.373725	-0.487887	-0.125686	-0.728819	-22.3203	-1.86567	-39.2638
0.0470451	-0.289154	-0.373725	-0.487887	-0.120064	-0.728016	-22.5091	-1.0474	-39.3267
0.0470451	-0.289154	-0.373725	-0.490296	-0.117655	-0.724804	-22.6979	-0.103249	-39.5155
0.0470451	-0.289154	-0.373725	-0.493509	-0.131308	-0.724804	-22.7609	0.652072	-39.8303
0.0470451	-0.289154	-0.373725	-0.495918	-0.121671	-0.724804	-23.1385	1.40739	-40.3968
0.0470451	-0.289154	-0.373725	-0.492706	-0.116852	-0.724804	-23.3903	2.54038	-40.5856
0.0470451	-0.289154	-0.373725	-0.480659	-0.12408	-0.715969	-23.5162	3.54747	-40.5856
0.0478741	-0.28406	-0.376227	-0.479053	-0.136127	-0.716772	-23.8309	4.49162	-40.9003
0.0478741	-0.28406	-0.376227	-0.486281	-0.126489	-0.719182	-24.2715	5.12106	-41.4668
0.0478741	-0.28406	-0.376227	-0.493509	-0.123277	-0.709545	-24.7751	5.56166	-41.9703
0.0478741	-0.28406	-0.376227	-0.485478	-0.123277	-0.719985	-25.0269	6.31698	-42.4109
0.0478741	-0.28406	-0.376227	-0.489493	-0.102396	-0.719182	-25.2786	7.00936	-42.7257
0.0478741	-0.28406	-0.376227	-0.479856	-0.124883	-0.714363	-25.5304	8.14234	-43.1033
0.0520214	-0.28321	-0.375394	-0.479856	-0.112836	-0.721591	-26.3487	8.45706	-43.8586
0.0520214	-0.28321	-0.375394	-0.480659	-0.11123	-0.715969	-26.9152	9.33827	-44.4251
0.0520214	-0.28321	-0.375394	-0.479856	-0.118458	-0.719182	-27.104	9.71593	-44.6769
0.0520214	-0.28321	-0.375394	-0.482265	-0.114443	-0.725607	-27.4187	10.3454	-45.3063
0.0520214	-0.28321	-0.375394	-0.473431	-0.124883	-0.722394	-27.9223	10.9748	-45.7469
0.0520214	-0.28321	-0.375394	-0.475841	-0.130505	-0.718379	-28.3629	11.6042	-45.9358
0.0520214	-0.28321	-0.375394	-0.475037	-0.129702	-0.729622	-28.5517	12.1078	-46.3764
0.0561688	-0.278965	-0.376227	-0.474234	-0.131308	-0.732031	-28.9923	12.8631	-47.0058
0.0561688	-0.278965	-0.376227	-0.474234	-0.114443	-0.728819	-29.1182	13.7443	-46.817
0.0561688	-0.278965	-0.376227	-0.481462	-0.125686	-0.732031	-29.4958	14.4367	-47.2576
0.0561688	-0.278965	-0.376227	-0.474234	-0.133717	-0.732031	-29.37	15.192	-47.5723
0.0561688	-0.278965	-0.376227	-0.475037	-0.130505	-0.732031	-29.4329	16.0103	-47.7611
0.0561688	-0.278965	-0.376227	-0.47825	-0.11364	-0.733638	-29.5588	16.8915	-47.887
0.0561688	-0.278965	-0.376227	-0.472628	-0.126489	-0.737653	-29.6217	17.9615	-48.1388
0.0569986	-0.278116	-0.379565	-0.466203	-0.126489	-0.742472	-29.6217	18.528	-48.4535
0.0569986	-0.278116	-0.379565	-0.469416	-0.118458	-0.751306	-29.5588	19.7239	-48.3906
0.0569986	-0.278116	-0.379565	-0.468613	-0.121671	-0.747291	-29.6217	20.4793	-48.7053
0.0569986	-0.278116	-0.379565	-0.458975	-0.108018	-0.753715	-29.6217	21.4234	-49.083
0.0569986	-0.278116	-0.379565	-0.458975	-0.12408	-0.752109	-29.4958	22.4305	-49.2088
0.0569986	-0.278116	-0.379565	-0.458975	-0.121671	-0.753715	-29.8735	22.9341	-49.5865
0.0569986	-0.278116	-0.379565	-0.461385	-0.128095	-0.752912	-29.8106	23.8782	-49.7753
0.0611451	-0.27387	-0.382901	-0.449338	-0.121671	-0.759337	-30.0623	24.1929	-49.7753
0.0611451	-0.27387	-0.382901	-0.449338	-0.125686	-0.765762	-30.1882	24.8853	-49.9012
0.0611451	-0.27387	-0.382901	-0.450141	-0.124883	-0.765762	-30.5029	24.9483	-50.4048
0.0611451	-0.27387	-0.382901	-0.439701	-0.129702	-0.777005	-30.2512	25.2	-50.4677
0.0611451	-0.27387	-0.382901	-0.450141	-0.132914	-0.779415	-30.7547	24.9483	-50.4677
0.0611451	-0.27387	-0.382901	-0.439701	-0.126489	-0.786643	-30.6288	25.1371	-50.8454
0.0652924	-0.271323	-0.383736	-0.438898	-0.12408	-0.791461	-30.8176	24.8224	-50.5936
0.0652924	-0.271323	-0.383736	-0.438898	-0.137733	-0.793068	-30.8176	24.5076	-50.3418
0.0652924	-0.271323	-0.383736	-0.442913	-0.132111	-0.795477	-31.1324	24.5706	-50.6565
0.0652924	-0.271323	-0.383736	-0.437291	-0.128095	-0.802705	-31.0065	23.9412	-50.5936
0.0652924	-0.271323	-0.383736	-0.439701	-0.144961	-0.802705	-30.9435	23.4376	-50.8454
0.0652924	-0.271323	-0.383736	-0.450944	-0.132914	-0.801902	-31.0065	22.9341	-50.7195
0.0652924	-0.271323	-0.383736	-0.445323	-0.13693	-0.810736	-30.9435	22.5564	-50.3418
0.0686108	-0.268776	-0.383736	-0.442913	-0.136127	-0.810736	-31.0065	21.6752	-50.5936
0.0686108	-0.268776	-0.383736	-0.441307	-0.131308	-0.817964	-30.7547	21.1716	-50.4048
0.0686108	-0.268776	-0.383736	-0.436488	-0.13452	-0.823586	-30.6918	20.5422	-50.4677
0.0686108	-0.268776	-0.383736	-0.435685	-0.145764	-0.818767	-30.5029	20.0387	-50.3418
0.0686108	-0.268776	-0.383736	-0.436488	-0.132111	-0.820373	-30.2512	19.2204	-49.9642
0.0686108	-0.268776	-0.383736	-0.441307	-0.130505	-0.81957	-30.1882	18.528	-49.8383
0.0686108	-0.268776	-0.383736	-0.439701	-0.132111	-0.821176	-29.9994	17.9615	-49.9012
0.0735871	-0.266228	-0.387072	-0.435685	-0.131308	-0.821979	-29.7476	17.0803	-50.0271
0.0735871	-0.266228	-0.387072	-0.432473	-0.135323	-0.822783	-29.6217	16.6397	-49.5865
0.0735871	-0.266228	-0.387072	-0.434882	-0.132111	-0.822783	-29.2441	16.1991	-49.3347
0.0735871	-0.266228	-0.387072	-0.428457	-0.131308	-0.821979	-29.0552	15.3808	-49.083
0.0735871	-0.266228	-0.387072	-0.422836	-0.130505	-0.821979	-29.0552	14.4367	-49.02
0.0735871	-0.266228	-0.387072	-0.426048	-0.131308	-0.821979	-29.0552	14.122	-48.4535
0.0735871	-0.266228	-0.387072	-0.433276	-0.140945	-0.821176	-29.0552	12.926	-48.3276
0.0769046	-0.263681	-0.38874	-0.425245	-0.132914	-0.817964	-29.1811	12.2966	-48.0129
0.0769046	-0.263681	-0.38874	-0.427654	-0.132914	-0.81957	-29.4329	11.4783	-47.6982
0.0769046	-0.263681	-0.38874	-0.419623	-0.13693	-0.817161	-29.1182	10.786	-47.2576
0.0769046	-0.263681	-0.38874	-0.414001	-0.128095	-0.816358	-29.4958	9.90476	-46.9429
0.0769046	-0.263681	-0.38874	-0.416411	-0.14737	-0.815555	-29.37	9.46416	-46.5652
0.0769046	-0.263681	-0.38874	-0.414804	-0.14737	-0.814751	-29.1811	8.89767	-46.1876
0.0818818	-0.261134	-0.389574	-0.417214	-0.141748	-0.816358	-29.4329	8.14234	-45.8099
0.0818818	-0.261134	-0.389574	-0.412395	-0.137733	-0.816358	-29.37	7.89057	-45.2434
0.0818818	-0.261134	-0.389574	-0.411592	-0.138536	-0.822783	-29.37	7.19819	-45.0546
0.0818818	-0.261134	-0.389574	-0.414001	-0.155401	-0.827601	-29.307	6.82053	-44.6769
0.0818818	-0.261134	-0.389574	-0.404364	-0.127292	-0.828404	-29.0552	6.37993	-44.1734
0.0818818	-0.261134	-0.389574	-0.410789	-0.128095	-0.81957	-28.8664	6.31698	-43.6698
0.0818818	-0.261134	-0.389574	-0.415608	-0.152992	-0.821979	-28.6146	6.1911	-43.3551
0.0843695	-0.258586	-0.389574	-0.410789	-0.133717	-0.821979	-28.3629	6.12815	-42.5368
0.0843695	-0.258586	-0.389574	-0.411592	-0.132914	-0.81957	-28.2999	6.06521	-42.2221
0.0843695	-0.258586	-0.389574	-0.413198	-0.121671	-0.81957	-27.9223	5.87638	-41.9074
0.0843695	-0.258586	-0.389574	-0.409183	-0.125686	-0.815555	-27.5446	5.93932	-41.1521
0.0843695	-0.258586	-0.389574	-0.413198	-0.146567	-0.813948	-27.3558	5.49872	-41.0262
0.0843695	-0.258586	-0.389574	-0.406773	-0.13693	-0.813948	-26.9781	5.81344	-40.145
0.0843695	-0.258586	-0.389574	-0.406773	-0.144961	-0.813948	-26.8522	5.81344	-39.5155
0.0851993	-0.256039	-0.392911	-0.40838	-0.13452	-0.821979	-26.5375	5.75049	-39.012
0.0851993	-0.256039	-0.392911	-0.403561	-0.139339	-0.817964	-26.0969	5.62461	-38.4455
0.0851993	-0.256039	-0.392911	-0.405167	-0.131308	-0.81957	-25.9081	5.81344	-37.7531
0.0851993	-0.256039	-0.392911	-0.411592	-0.144961	-0.823586	-25.4675	6.00227	-37.3125
0.0851993	-0.256039	-0.392911	-0.40597	-0.136127	-0.818767	-24.9639	5.93932	-36.746
0.0851993	-0.256039	-0.392911	-0.403561	-0.149779	-0.824389	-24.5862	5.93932	-35.9278
0.0851993	-0.256039	-0.392911	-0.404364	-0.143354	-0.823586	-24.3345	6.1911	-35.1724
0.0860283	-0.249246	-0.393745	-0.401152	-0.127292	-0.823586	-23.8939	6.00227	-34.543
0.0860283	-0.249246	-0.393745	-0.39553	-0.13693	-0.825192	-23.3903	5.93932	-33.8506
0.0860283	-0.249246	-0.393745	-0.401152	-0.139339	-0.825995	-23.0756	5.81344	-33.0324
0.0860283	-0.249246	-0.393745	-0.404364	-0.135323	-0.825995	-22.5091	5.87638	-32.4659
0.0860283	-0.249246	-0.393745	-0.40838	-0.143354	-0.826798	-22.0685	5.68755	-31.7106
0.0860283	-0.249246	-0.393745	-0.402758	-0.146567	-0.825192	-21.565	5.75049	-30.6405
0.0876871	-0.247548	-0.395413	-0.401152	-0.140945	-0.81957	-21.1244	5.68755	-30.0111
0.0876871	-0.247548	-0.395413	-0.401152	-0.148173	-0.827601	-20.9985	5.56166	-29.6964
0.0876871	-0.247548	-0.395413	-0.404364	-0.138536	-0.821979	-20.432	5.62461	-28.6893
0.0876871	-0.247548	-0.395413	-0.403561	-0.130505	-0.820373	-19.9284	5.37283	-27.934
0.0876871	-0.247548	-0.395413	-0.404364	-0.133717	-0.824389	-19.6767	4.99517	-27.4304
0.0876871	-0.247548	-0.395413	-0.405167	-0.139339	-0.817964	-19.5508	4.93223	-27.0527
0.0876871	-0.247548	-0.395413	-0.402758	-0.13693	-0.821979	-19.0472	5.05811	-26.2974
0.0901756	-0.248397	-0.396248	-0.401955	-0.13452	-0.817964	-18.7954	4.68045	-25.605
0.0901756	-0.248397	-0.396248	-0.407577	-0.138536	-0.824389	-18.5437	4.99517	-25.2903
0.0901756	-0.248397	-0.396248	-0.419623	-0.15781	-0.817964	-18.3548	4.42868	-24.7238
0.0901756	-0.248397	-0.396248	-0.412395	-0.119261	-0.820373	-17.9142	4.49162	-23.9056
0.0901756	-0.248397	-0.396248	-0.417214	-0.132111	-0.812342	-17.6625	4.11396	-23.6538
0.0901756	-0.248397	-0.396248	-0.422032	-0.12408	-0.813145	-17.7254	3.98808	-23.465
0.0901756	-0.248397	-0.396248	-0.41882	-0.122474	-0.814751	-17.4107	4.05102	-22.9614
0.0901756	-0.245001	-0.396248	-0.422032	-0.127292	-0.81957	-17.3477	3.86219	-22.6467
0.0901756	-0.245001	-0.396248	-0.428457	-0.105608	-0.814751	-16.9071	3.79925	-22.0802
0.0901756	-0.245001	-0.396248	-0.426048	-0.126489	-0.814751	-16.9701	3.61041	-21.9543
0.0901756	-0.245001	-0.396248	-0.425245	-0.116852	-0.811539	-16.5924	3.67336	-21.8284
0.0901756	-0.245001	-0.396248	-0.426851	-0.122474	-0.809933	-16.7183	3.2957	-21.7025
0.0901756	-0.245001	-0.396248	-0.430867	-0.11123	-0.813948	-16.5295	3.35864	-21.3249
0.094323	-0.243302	-0.397916	-0.444519	-0.116852	-0.810736	-16.2777	3.54747	-20.8843
0.094323	-0.243302	-0.397916	-0.441307	-0.120868	-0.805114	-15.8371	3.48453	-20.9472
0.094323	-0.243302	-0.397916	-0.427654	-0.119261	-0.807524	-15.7112	3.67336	-20.4437
0.094323	-0.243302	-0.397916	-0.433276	-0.114443	-0.80913	-15.5224	3.42158	-20.7584
0.094323	-0.243302	-0.397916	-0.434882	-0.121671	-0.818767	-15.5853	3.48453	-20.5066
0.094323	-0.243302	-0.397916	-0.434882	-0.120064	-0.80672	-15.1447	3.16981	-20.4437
0.094323	-0.243302	-0.397916	-0.428457	-0.125686	-0.817964	-15.0188	3.16981	-20.3178
0.094323	-0.239905	-0.398751	-0.432473	-0.131308	-0.81957	-14.6412	3.04392	-20.0031
0.094323	-0.239905	-0.398751	-0.434882	-0.116049	-0.818767	-14.5782	3.04392	-19.8142
0.094323	-0.239905	-0.398751	-0.41882	-0.125686	-0.814751	-14.0747	3.16981	-19.3736
0.094323	-0.239905	-0.398751	-0.420426	-0.110427	-0.816358	-13.76	3.04392	-19.1219
0.094323	-0.239905	-0.398751	-0.432473	-0.109624	-0.820373	-13.5082	2.79215	-19.2478
0.094323	-0.239905	-0.398751	-0.428457	-0.129702	-0.821176	-13.0676	2.79215	-18.933
0.094323	-0.239905	-0.398751	-0.423639	-0.121671	-0.817161	-13.0676	2.66626	-18.4295
0.094323	-0.239905	-0.398751	-0.420426	-0.128095	-0.81957	-12.8788	2.41449	-18.3036
0.094323	-0.239905	-0.398751	-0.422836	-0.124883	-0.817161	-12.3752	2.54038	-17.9889
0.094323	-0.239905	-0.398751	-0.422032	-0.120868	-0.813948	-11.9976	2.22566	-17.6112
0.094323	-0.239905	-0.398751	-0.422836	-0.120064	-0.818767	-11.3681	2.2886	-17.2336
0.094323	-0.239905	-0.398751	-0.419623	-0.12408	-0.821979	-11.3681	2.09977	-16.9818
0.094323	-0.239905	-0.398751	-0.423639	-0.114443	-0.816358	-10.7387	1.97388	-16.6041
0.094323	-0.239905	-0.398751	-0.43167	-0.117655	-0.811539	-10.7387	2.03683	-15.9747
0.0959817	-0.238207	-0.401253	-0.423639	-0.112033	-0.813948	-10.4869	1.97388	-15.5341
0.0959817	-0.238207	-0.401253	-0.416411	-0.118458	-0.814751	-9.98336	1.97388	-15.2823
0.0959817	-0.238207	-0.401253	-0.422032	-0.131308	-0.80672	-9.79453	2.16271	-14.9676
0.0959817	-0.238207	-0.401253	-0.427654	-0.127292	-0.807524	-9.66864	1.97388	-14.5899
0.0959817	-0.238207	-0.401253	-0.424442	-0.125686	-0.808327	-9.1651	2.22566	-14.0234
0.0959817	-0.238207	-0.401253	-0.41882	-0.123277	-0.80672	-8.66155	2.60332	-13.7087
0.0992993	-0.238207	-0.400419	-0.417214	-0.130505	-0.809933	-8.72449	2.72921	-13.394
0.0992993	-0.238207	-0.400419	-0.422032	-0.114443	-0.805917	-8.22095	2.79215	-12.7646
0.0992993	-0.238207	-0.400419	-0.427654	-0.117655	-0.808327	-8.47272	2.98098	-12.7016
0.0992993	-0.238207	-0.400419	-0.430063	-0.120064	-0.805114	-7.90623	3.42158	-11.9463
0.0992993	-0.238207	-0.400419	-0.428457	-0.117655	-0.801902	-7.7174	3.42158	-11.9463
0.0992993	-0.238207	-0.400419	-0.415608	-0.116049	-0.805114	-7.46562	4.05102	-11.3798
0.0992993	-0.238207	-0.400419	-0.422836	-0.124883	-0.80672	-7.40268	3.98808	-10.9392
0.0959817	-0.236509	-0.400419	-0.421229	-0.124883	-0.809933	-6.89913	4.42868	-10.7504
0.0959817	-0.236509	-0.400419	-0.420426	-0.12408	-0.799492	-6.7103	4.99517	-10.2468
0.0959817	-0.236509	-0.400419	-0.420426	-0.118458	-0.804311	-6.39559	5.30989	-9.80623
0.0959817	-0.236509	-0.400419	-0.424442	-0.127292	-0.807524	-6.2697	5.49872	-9.80623
0.0959817	-0.236509	-0.400419	-0.425245	-0.112033	-0.802705	-6.01792	6.25404	-9.36563
0.0959817	-0.236509	-0.400419	-0.422032	-0.123277	-0.807524	-6.01792	6.44287	-9.23974
0.0959817	-0.236509	-0.400419	-0.426048	-0.124883	-0.805917	-5.70321	7.00936	-8.92502
0.0968116	-0.236509	-0.402087	-0.427654	-0.128899	-0.801099	-5.57732	7.51291	-8.42148
0.0968116	-0.236509	-0.402087	-0.432473	-0.128899	-0.807524	-5.45143	7.57585	-8.35853
0.0968116	-0.236509	-0.402087	-0.426851	-0.130505	-0.801902	-5.32555	8.14234	-7.54027
0.0968116	-0.236509	-0.402087	-0.426048	-0.115246	-0.801902	-5.07377	8.58295	-7.28849
0.0968116	-0.236509	-0.402087	-0.436488	-0.105608	-0.813145	-4.94789	8.77178	-7.41438
0.0968116	-0.236509	-0.402087	-0.421229	-0.114443	-0.803508	-4.94789	9.14944	-6.65906
0.0968116	-0.236509	-0.402087	-0.424442	-0.135323	-0.808327	-4.94789	9.65299	-6.59611
0.0992993	-0.23566	-0.399584	-0.428457	-0.133717	-0.801902	-4.94789	9.84182	-6.40729
0.0992993	-0.23566	-0.399584	-0.430867	-0.131308	-0.804311	-4.822	10.2824	-5.96668
0.0992993	-0.23566	-0.399584	-0.436488	-0.133717	-0.811539	-4.94789	10.2824	-5.77785
0.0992993	-0.23566	-0.399584	-0.433276	-0.120064	-0.814751	-4.88494	10.786	-5.40019
0.0992993	-0.23566	-0.399584	-0.42926	-0.132914	-0.808327	-4.63317	10.8489	-5.21136
0.0992993	-0.23566	-0.399584	-0.43167	-0.12408	-0.817161	-4.822	10.723	-4.70781
0.100129	-0.234811	-0.402087	-0.426851	-0.144158	-0.808327	-4.44434	11.1636	-4.33015
0.100129	-0.234811	-0.402087	-0.436488	-0.141748	-0.815555	-4.88494	10.8489	-4.26721
0.100129	-0.234811	-0.402087	-0.443716	-0.119261	-0.814751	-4.88494	10.9748	-3.88955
0.100129	-0.234811	-0.402087	-0.444519	-0.128095	-0.823586	-5.01083	10.8489	-4.01543
0.100129	-0.234811	-0.402087	-0.441307	-0.133717	-0.813145	-5.01083	10.8489	-3.51189
0.100129	-0.234811	-0.402087	-0.45255	-0.149779	-0.818767	-5.01083	10.723	-3.19717
0.100129	-0.234811	-0.402087	-0.448535	-0.141748	-0.813948	-5.07377	10.786	-3.07128
0.0992993	-0.233113	-0.399584	-0.45496	-0.136127	-0.815555	-5.19966	10.9748	-2.63068
0.0992993	-0.233113	-0.399584	-0.45255	-0.143354	-0.812342	-5.19966	10.3454	-2.75656
0.0992993	-0.233113	-0.399584	-0.456566	-0.132914	-0.817161	-5.07377	10.1565	-2.12713
0.0992993	-0.233113	-0.399584	-0.458172	-0.130505	-0.821176	-5.13672	9.84182	-1.9383
0.0992993	-0.233113	-0.399584	-0.455763	-0.126489	-0.817161	-5.38849	9.40121	-1.74947
0.0992993	-0.233113	-0.399584	-0.446126	-0.136127	-0.815555	-5.32555	9.0865	-1.74947
0.0992993	-0.233113	-0.399584	-0.453354	-0.14737	-0.818767	-5.2626	8.89767	-1.74947
0.100129	-0.234811	-0.403755	-0.461385	-0.140945	-0.811539	-5.38849	8.26823	-1.62358
0.100129	-0.234811	-0.403755	-0.460582	-0.127292	-0.821176	-5.38849	7.6388	-1.56064
0.100129	-0.234811	-0.403755	-0.456566	-0.139339	-0.820373	-5.64026	6.94642	-1.43475
0.100129	-0.234811	-0.403755	-0.458975	-0.120868	-0.816358	-5.70321	6.37993	-1.56064
0.100129	-0.234811	-0.403755	-0.459778	-0.118458	-0.820373	-5.89204	5.68755	-1.68652
0.100129	-0.234811	-0.403755	-0.467809	-0.124883	-0.817161	-5.95498	5.37283	-1.49769
0.101788	-0.234811	-0.402087	-0.469416	-0.126489	-0.814751	-6.20675	4.86928	-1.74947
0.101788	-0.234811	-0.402087	-0.467006	-0.12408	-0.815555	-6.20675	4.55457	-1.81241
0.101788	-0.234811	-0.402087	-0.468613	-0.130505	-0.811539	-6.45853	4.17691	-2.19007
0.101788	-0.234811	-0.402087	-0.463794	-0.129702	-0.803508	-6.33264	4.17691	-1.9383
0.101788	-0.234811	-0.402087	-0.458975	-0.139339	-0.80672	-6.89913	3.48453	-2.56773
0.101788	-0.234811	-0.402087	-0.462991	-0.119261	-0.808327	-6.89913	3.35864	-2.88245
0.101788	-0.234811	-0.402087	-0.464597	-0.123277	-0.811539	-7.02502	3.04392	-3.26011
0.100958	-0.233113	-0.402921	-0.461385	-0.118458	-0.805114	-7.21385	2.66626	-3.44894
0.100958	-0.233113	-0.402921	-0.463794	-0.104805	-0.80672	-7.33974	2.2886	-3.76366
0.100958	-0.233113	-0.402921	-0.461385	-0.116852	-0.809933	-7.21385	1.78505	-4.07838
0.100958	-0.233113	-0.402921	-0.462188	-0.098381	-0.811539	-7.02502	1.97388	-4.26721
0.100958	-0.233113	-0.402921	-0.458975	-0.11364	-0.805917	-7.27679	1.65917	-4.45604
0.100958	-0.233113	-0.402921	-0.454157	-0.109624	-0.810736	-7.40268	0.96679	-4.95959
0.100958	-0.233113	-0.402921	-0.45255	-0.114443	-0.813145	-7.21385	0.777959	-4.77075
0.0992993	-0.232263	-0.400419	-0.453354	-0.106412	-0.817161	-7.65445	0.400298	-5.08547
0.0992993	-0.232263	-0.400419	-0.444519	-0.110427	-0.81957	-7.46562	0.148525	-5.14841
0.0992993	-0.232263	-0.400419	-0.444519	-0.117655	-0.816358	-7.40268	-0.29208	-5.40019
0.0992993	-0.232263	-0.400419	-0.445323	-0.117655	-0.815555	-7.33974	-0.732684	-5.46313
0.0992993	-0.232263	-0.400419	-0.443716	-0.112033	-0.809933	-7.46562	-1.0474	-5.52608
0.0992993	-0.232263	-0.400419	-0.45255	-0.11123	-0.80913	-7.27679	-1.23623	-5.84079
0.0992993	-0.232263	-0.400419	-0.446126	-0.10079	-0.803508	-7.33974	-1.48801	-5.90374
0.100958	-0.231415	-0.405424	-0.435685	-0.116852	-0.800296	-7.15091	-1.17329	-5.58902
0.100958	-0.231415	-0.405424	-0.44211	-0.120064	-0.801099	-7.21385	-1.48801	-5.58902
0.100958	-0.231415	-0.405424	-0.444519	-0.121671	-0.800296	-7.21385	-1.61389	-5.77785
0.100958	-0.231415	-0.405424	-0.441307	-0.114443	-0.795477	-7.02502	-1.36212	-5.52608
0.100958	-0.231415	-0.405424	-0.443716	-0.124883	-0.804311	-7.21385	-1.73978	-5.58902
0.100958	-0.231415	-0.405424	-0.444519	-0.112836	-0.793068	-7.02502	-1.55095	-5.52608
0.100958	-0.230565	-0.402921	-0.445323	-0.11123	-0.793871	-7.02502	-1.29918	-5.65196
0.100958	-0.230565	-0.402921	-0.446126	-0.109624	-0.790658	-7.21385	-1.23623	-5.65196
0.100958	-0.230565	-0.402921	-0.444519	-0.106412	-0.790658	-7.21385	-1.17329	-5.2743
0.100958	-0.230565	-0.402921	-0.445323	-0.123277	-0.787446	-7.21385	-0.732684	-5.46313
0.100958	-0.230565	-0.402921	-0.448535	-0.11364	-0.789052	-7.21385	-0.606797	-5.2743
0.100958	-0.230565	-0.402921	-0.451747	-0.11364	-0.792264	-7.52857	-0.417967	-5.40019
0.100958	-0.230565	-0.402921	-0.44211	-0.116852	-0.797083	-7.40268	-0.103249	-5.2743
0.101788	-0.229717	-0.40459	-0.441307	-0.109624	-0.793871	-7.40268	0.148525	-5.33725
0.101788	-0.229717	-0.40459	-0.445323	-0.103199	-0.793871	-7.15091	0.400298	-5.02253
0.101788	-0.229717	-0.40459	-0.444519	-0.099184	-0.794674	-7.33974	0.274412	-5.2743
0.101788	-0.229717	-0.40459	-0.441307	-0.099184	-0.793871	-7.21385	0.526185	-4.95959
0.101788	-0.229717	-0.40459	-0.442913	-0.107215	-0.798689	-7.33974	0.400298	-4.95959
0.101788	-0.229717	-0.40459	-0.446126	-0.101593	-0.804311	-7.59151	0.337355	-4.89664
0.101788	-0.229717	-0.40459	-0.443716	-0.124883	-0.797886	-7.59151	0.463242	-5.08547
0.0992993	-0.229717	-0.40459	-0.442913	-0.119261	-0.795477	-7.46562	0.526185	-4.89664
0.0992993	-0.229717	-0.40459	-0.442913	-0.11123	-0.800296	-7.59151	0.463242	-4.95959
0.0992993	-0.229717	-0.40459	-0.444519	-0.11364	-0.799492	-7.7174	0.463242	-4.8337
0.0992993	-0.229717	-0.40459	-0.444519	-0.106412	-0.804311	-7.90623	0.085581	-5.14841
0.0992993	-0.229717	-0.40459	-0.443716	-0.108821	-0.801902	-7.84329	0.085581	-4.95959
0.0992993	-0.229717	-0.40459	-0.438898	-0.117655	-0.808327	-7.7174	0.211468	-4.89664
0.0992993	-0.229717	-0.40459	-0.443716	-0.104002	-0.80672	-7.96917	0.022638	-5.14841
0.100958	-0.228867	-0.40459	-0.444519	-0.106412	-0.800296	-7.96917	-0.103249	-5.14841
0.100958	-0.228867	-0.40459	-0.444519	-0.116852	-0.800296	-7.78034	-0.103249	-4.95959
0.100958	-0.228867	-0.40459	-0.443716	-0.102396	-0.803508	-7.84329	-0.355023	-4.95959
0.100958	-0.228867	-0.40459	-0.443716	-0.112836	-0.80913	-7.7174	-0.48091	-4.89664
0.100958	-0.228867	-0.40459	-0.446126	-0.120868	-0.807524	-7.65445	-1.11034	-4.77075
0.100958	-0.228867	-0.40459	-0.443716	-0.112033	-0.810736	-7.90623	-1.11034	-4.77075
0.100958	-0.228867	-0.40459	-0.446929	-0.108821	-0.804311	-7.52857	-1.23623	-4.51898
0.100958	-0.228867	-0.40459	-0.447732	-0.116049	-0.798689	-7.33974	-1.67684	-4.39309
0.100958	-0.228867	-0.40459	-0.45255	-0.118458	-0.80672	-7.59151	-1.99155	-4.39309
0.100958	-0.228867	-0.40459	-0.450141	-0.102396	-0.799492	-7.33974	-2.18038	-3.88955
0.100958	-0.228867	-0.40459	-0.448535	-0.112836	-0.802705	-7.33974	-2.62099	-4.39309
0.100958	-0.228867	-0.40459	-0.455763	-0.11364	-0.803508	-7.08796	-2.80982	-3.95249
0.100958	-0.228867	-0.40459	-0.453354	-0.107215	-0.797886	-7.08796	-3.12454	-4.07838
0.0976405	-0.22632	-0.40459	-0.458172	-0.112836	-0.797083	-7.21385	-3.31337	-4.26721
0.0976405	-0.22632	-0.40459	-0.463794	-0.107215	-0.801099	-7.08796	-3.37631	-3.95249
0.0976405	-0.22632	-0.40459	-0.464597	-0.107215	-0.798689	-6.96208	-3.69103	-4.07838
0.0976405	-0.22632	-0.40459	-0.457369	-0.10079	-0.794674	-7.02502	-3.75397	-3.88955
0.0976405	-0.22632	-0.40459	-0.460582	-0.104002	-0.792264	-7.02502	-4.00574	-4.14132
0.0976405	-0.22632	-0.40459	-0.456566	-0.112836	-0.795477	-6.7103	-4.00574	-3.70072
0.0976405	-0.22632	-0.40459	-0.455763	-0.105608	-0.793871	-6.77325	-4.25752	-3.76366
0.101788	-0.22632	-0.40459	-0.459778	-0.102396	-0.79628	-6.64736	-4.57224	-3.95249
0.101788	-0.22632	-0.40459	-0.459778	-0.105608	-0.79628	-6.77325	-4.50929	-4.14132
0.101788	-0.22632	-0.40459	-0.459778	-0.092759	-0.790658	-6.64736	-4.76107	-4.01543
0.101788	-0.22632	-0.40459	-0.454157	-0.099184	-0.799492	-6.58442	-4.76107	-3.95249
0.101788	-0.22632	-0.40459	-0.456566	-0.108018	-0.797886	-6.45853	-4.88695	-4.07838
0.101788	-0.22632	-0.40459	-0.462188	-0.091153	-0.792264	-6.45853	-4.88695	-4.01543
0.100958	-0.225471	-0.40459	-0.458975	-0.102396	-0.794674	-6.08087	-5.13873	-3.76366
0.100958	-0.225471	-0.40459	-0.460582	-0.096774	-0.789052	-6.01792	-5.07578	-3.8266
0.100958	-0.225471	-0.40459	-0.458975	-0.114443	-0.801902	-6.08087	-5.07578	-3.8266
0.100958	-0.225471	-0.40459	-0.460582	-0.112033	-0.791461	-5.70321	-4.9499	-3.88955
0.100958	-0.225471	-0.40459	-0.457369	-0.105608	-0.788249	-5.82909	-5.07578	-3.76366
0.100958	-0.225471	-0.40459	-0.460582	-0.116852	-0.788249	-5.76615	-4.88695	-3.70072
0.100958	-0.225471	-0.40459	-0.460582	-0.099184	-0.791461	-5.76615	-5.20167	-3.70072
0.100958	-0.22632	-0.407092	-0.460582	-0.10079	-0.784233	-5.82909	-5.20167	-3.63777
0.100958	-0.22632	-0.407092	-0.45496	-0.091956	-0.786643	-5.70321	-5.13873	-3.51189
0.100958	-0.22632	-0.407092	-0.451747	-0.092759	-0.782627	-5.57732	-4.69812	-3.44894
0.100958	-0.22632	-0.407092	-0.460582	-0.087137	-0.787446	-5.70321	-4.76107	-3.386
0.100958	-0.22632	-0.407092	-0.451747	-0.107215	-0.781824	-5.38849	-4.25752	-2.94539
0.100958	-0.22632	-0.407092	-0.461385	-0.108821	-0.779415	-5.45143	-4.19458	-2.81951
0.100958	-0.22632	-0.407092	-0.45255	-0.104805	-0.78343	-5.51438	-3.75397	-2.75656
0.0984703	-0.225471	-0.406258	-0.453354	-0.092759	-0.779415	-5.45143	-3.12454	-2.3789
0.0984703	-0.225471	-0.406258	-0.451747	-0.084728	-0.78343	-5.70321	-2.87276	-2.56773
0.0984703	-0.225471	-0.406258	-0.454157	-0.099184	-0.775399	-5.76615	-2.55804	-2.50479
0.0984703	-0.225471	-0.406258	-0.457369	-0.097577	-0.777005	-6.01792	-2.36921	-2.19007
0.0984703	-0.225471	-0.406258	-0.45496	-0.097577	-0.779415	-5.82909	-2.30627	-2.06419
0.0984703	-0.225471	-0.406258	-0.45496	-0.082318	-0.781824	-6.01792	-1.92861	-1.49769
0.0984703	-0.225471	-0.406258	-0.454157	-0.103199	-0.780218	-6.08087	-1.80272	-1.74947
0.0968116	-0.224621	-0.40876	-0.45255	-0.086334	-0.786643	-6.01792	-1.67684	-1.74947
0.0968116	-0.224621	-0.40876	-0.451747	-0.083925	-0.781021	-6.20675	-1.55095	-1.56064
0.0968116	-0.224621	-0.40876	-0.456566	-0.082318	-0.78584	-6.08087	-1.48801	-1.62358
0.0968116	-0.224621	-0.40876	-0.461385	-0.084728	-0.787446	-6.08087	-1.48801	-1.43475
0.0968116	-0.224621	-0.40876	-0.45496	-0.088743	-0.789855	-6.08087	-1.11034	-1.56064
0.0968116	-0.224621	-0.40876	-0.459778	-0.083925	-0.789855	-6.2697	-1.42506	-1.49769
0.0992993	-0.224621	-0.407092	-0.460582	-0.079909	-0.793871	-6.2697	-1.36212	-1.87536
0.0992993	-0.224621	-0.407092	-0.462188	-0.080712	-0.793068	-6.08087	-1.42506	-1.9383
0.0992993	-0.224621	-0.407092	-0.467006	-0.083925	-0.790658	-6.08087	-1.17329	-1.74947
0.0992993	-0.224621	-0.407092	-0.463794	-0.08794	-0.792264	-5.95498	-1.23623	-1.9383
0.0992993	-0.224621	-0.407092	-0.4654	-0.083122	-0.789855	-5.89204	-1.11034	-1.87536
0.0992993	-0.224621	-0.407092	-0.476644	-0.081515	-0.791461	-5.95498	-1.23623	-2.00124
0.0992993	-0.224621	-0.407092	-0.472628	-0.07509	-0.78584	-5.70321	-1.29918	-2.25302
0.0976405	-0.222923	-0.407926	-0.469416	-0.085531	-0.79628	-5.57732	-0.984458	-2.3789
0.0976405	-0.222923	-0.407926	-0.468613	-0.086334	-0.799492	-5.70321	-1.0474	-2.75656
0.0976405	-0.222923	-0.407926	-0.472628	-0.086334	-0.794674	-5.51438	-0.921514	-2.88245
0.0976405	-0.222923	-0.407926	-0.470219	-0.085531	-0.793871	-5.45143	-0.606797	-2.88245
0.0976405	-0.222923	-0.407926	-0.476644	-0.069469	-0.799492	-5.2626	-0.543854	-3.26011
0.0976405	-0.222923	-0.407926	-0.475037	-0.075894	-0.782627	-5.2626	-0.606797	-3.386
0.0976405	-0.222923	-0.407926	-0.475841	-0.07509	-0.793068	-5.45143	-0.732684	-3.76366
0.0968116	-0.222075	-0.410429	-0.471825	-0.080712	-0.791461	-5.45143	-0.29208	-3.8266
0.0968116	-0.222075	-0.410429	-0.476644	-0.089546	-0.793068	-5.45143	-0.417967	-4.14132
0.0968116	-0.222075	-0.410429	-0.464597	-0.083925	-0.795477	-5.2626	-0.103249	-4.39309
0.0968116	-0.222075	-0.410429	-0.474234	-0.074287	-0.795477	-5.2626	-0.040306	-4.39309
0.0968116	-0.222075	-0.410429	-0.475037	-0.087137	-0.79628	-5.19966	-0.103249	-4.64487
0.0968116	-0.222075	-0.410429	-0.477447	-0.073484	-0.79628	-5.32555	-0.166193	-5.02253
0.0968116	-0.222075	-0.410429	-0.464597	-0.078303	-0.795477	-5.45143	0.211468	-5.08547
0.0968116	-0.221225	-0.407926	-0.470219	-0.067059	-0.797886	-5.64026	-0.29208	-5.52608
0.0968116	-0.221225	-0.407926	-0.463794	-0.080712	-0.801099	-5.57732	-0.166193	-5.84079
0.0968116	-0.221225	-0.407926	-0.466203	-0.088743	-0.802705	-5.45143	-0.543854	-5.90374
0.0968116	-0.221225	-0.407926	-0.467809	-0.075894	-0.791461	-5.57732	-0.355023	-6.09257
0.0968116	-0.221225	-0.407926	-0.466203	-0.082318	-0.801902	-5.70321	-0.48091	-6.53317
0.0968116	-0.221225	-0.407926	-0.464597	-0.091153	-0.804311	-5.95498	-1.17329	-6.78494
0.0992993	-0.219527	-0.40876	-0.4654	-0.072681	-0.797886	-6.08087	-1.17329	-6.722
0.0992993	-0.219527	-0.40876	-0.462991	-0.079909	-0.801902	-5.95498	-1.29918	-7.09966
0.0992993	-0.219527	-0.40876	-0.462188	-0.072681	-0.798689	-6.33264	-1.80272	-7.35144
0.0992993	-0.219527	-0.40876	-0.458172	-0.085531	-0.801099	-6.08087	-1.67684	-7.41438
0.0992993	-0.219527	-0.40876	-0.463794	-0.083122	-0.802705	-6.39559	-2.24333	-7.79204
0.0992993	-0.219527	-0.40876	-0.466203	-0.092759	-0.805917	-6.2697	-2.0545	-7.60321
0.0992993	-0.219527	-0.40876	-0.458975	-0.092759	-0.805114	-6.52147	-2.80982	-7.79204
0.0959817	-0.221225	-0.410429	-0.455763	-0.078303	-0.802705	-6.39559	-2.80982	-7.66615
0.0959817	-0.221225	-0.410429	-0.4654	-0.089546	-0.798689	-6.14381	-3.12454	-8.1697
0.0959817	-0.221225	-0.410429	-0.459778	-0.08794	-0.807524	-6.20675	-3.43925	-7.98087
0.0959817	-0.221225	-0.410429	-0.461385	-0.095971	-0.80913	-6.39559	-3.69103	-7.98087
0.0959817	-0.221225	-0.410429	-0.462991	-0.079909	-0.805917	-6.39559	-3.87986	-8.10676
0.0959817	-0.221225	-0.410429	-0.457369	-0.091153	-0.805114	-6.58442	-4.32046	-8.23264
0.0959817	-0.221225	-0.410429	-0.458172	-0.099184	-0.802705	-6.39559	-4.13163	-8.29559
0.0968116	-0.218678	-0.411263	-0.460582	-0.068666	-0.805917	-6.33264	-4.32046	-8.42148
0.0968116	-0.218678	-0.411263	-0.456566	-0.098381	-0.810736	-6.14381	-4.63518	-8.35853
0.0968116	-0.218678	-0.411263	-0.462188	-0.083925	-0.80672	-6.39559	-4.76107	-8.23264
0.0968116	-0.218678	-0.411263	-0.463794	-0.081515	-0.801099	-6.01792	-4.88695	-7.91793
0.0968116	-0.218678	-0.411263	-0.461385	-0.073484	-0.800296	-6.2697	-5.13873	-8.10676
0.0968116	-0.218678	-0.411263	-0.460582	-0.084728	-0.797083	-6.20675	-4.88695	-8.29559
0.094323	-0.220377	-0.410429	-0.458975	-0.081515	-0.790658	-6.39559	-5.3905	-8.54736
0.094323	-0.220377	-0.410429	-0.463794	-0.083925	-0.79628	-6.20675	-5.51639	-8.54736
0.094323	-0.220377	-0.410429	-0.460582	-0.090349	-0.797083	-6.08087	-5.3905	-8.54736
0.094323	-0.220377	-0.410429	-0.471022	-0.071878	-0.797083	-6.7103	-5.95699	-8.54736
0.094323	-0.220377	-0.410429	-0.460582	-0.0775	-0.794674	-6.2697	-5.89405	-8.54736
0.094323	-0.220377	-0.410429	-0.458975	-0.085531	-0.797083	-6.52147	-5.95699	-8.79914
0.094323	-0.220377	-0.410429	-0.459778	-0.080712	-0.797886	-6.45853	-6.20876	-8.92502
0.0959817	-0.218678	-0.409595	-0.4654	-0.087137	-0.800296	-6.58442	-6.58643	-9.05091
0.0959817	-0.218678	-0.409595	-0.458975	-0.081515	-0.795477	-6.45853	-6.46054	-9.05091
0.0959817	-0.218678	-0.409595	-0.459778	-0.096774	-0.795477	-6.77325	-6.77526	-9.30268
0.0959817	-0.218678	-0.409595	-0.4654	-0.085531	-0.789855	-6.7103	-6.8382	-9.30268
0.0959817	-0.218678	-0.409595	-0.4654	-0.088743	-0.793871	-6.89913	-6.71231	-9.36563
0.0959817	-0.218678	-0.409595	-0.460582	-0.098381	-0.791461	-6.83619	-6.52348	-9.36563
0.0959817	-0.218678	-0.409595	-0.4654	-0.090349	-0.788249	-7.15091	-6.52348	-9.6174
0.0951528	-0.216979	-0.412931	-0.470219	-0.097577	-0.788249	-7.15091	-6.96409	-9.74329
0.0951528	-0.216979	-0.412931	-0.464597	-0.095971	-0.795477	-7.40268	-6.96409	-9.6174
0.0951528	-0.216979	-0.412931	-0.458975	-0.093562	-0.793068	-7.21385	-6.77526	-9.6174
0.0951528	-0.216979	-0.412931	-0.463794	-0.095168	-0.789855	-7.46562	-7.15292	-9.80623
0.0951528	-0.216979	-0.412931	-0.461385	-0.109624	-0.790658	-7.40268	-7.02703	-9.68034
0.0951528	-0.216979	-0.412931	-0.461385	-0.099184	-0.801099	-7.27679	-7.2788	-9.80623
0.0951528	-0.216979	-0.412931	-0.460582	-0.10079	-0.804311	-7.33974	-7.90824	-9.49151
0.0951528	-0.216131	-0.412098	-0.45496	-0.104002	-0.797886	-7.15091	-8.09707	-9.1768
0.0951528	-0.216131	-0.412098	-0.450944	-0.108821	-0.797886	-6.96208	-8.2859	-9.36563
0.0951528	-0.216131	-0.412098	-0.450141	-0.116049	-0.79628	-6.45853	-8.34884	-8.79914
0.0951528	-0.216131	-0.412098	-0.449338	-0.104805	-0.801099	-6.58442	-8.85239	-8.98797
0.0951528	-0.216131	-0.412098	-0.456566	-0.11123	-0.805917	-6.52147	-9.41888	-8.79914
0.0951528	-0.216131	-0.412098	-0.45496	-0.116852	-0.79628	-6.14381	-9.23005	-8.48442
0.0934932	-0.214433	-0.412931	-0.449338	-0.095168	-0.797886	-5.95498	-9.48183	-8.35853
0.0934932	-0.214433	-0.412931	-0.454157	-0.108018	-0.798689	-5.76615	-10.0483	-7.91793
0.0934932	-0.214433	-0.412931	-0.454157	-0.098381	-0.79628	-5.57732	-10.426	-7.98087
0.0934932	-0.214433	-0.412931	-0.451747	-0.104805	-0.797083	-5.45143	-10.2371	-7.66615
0.0934932	-0.214433	-0.412931	-0.455763	-0.110427	-0.789052	-5.07377	-10.5519	-7.28849
0.0934932	-0.214433	-0.412931	-0.458172	-0.098381	-0.786643	-4.88494	-10.6148	-7.28849
0.0934932	-0.214433	-0.412931	-0.457369	-0.095971	-0.787446	-4.822	-10.6148	-7.22555
0.0934932	-0.215281	-0.412931	-0.458975	-0.094365	-0.78584	-4.822	-10.6148	-7.28849
0.0934932	-0.215281	-0.412931	-0.463794	-0.096774	-0.782627	-4.94789	-10.426	-7.35144
0.0934932	-0.215281	-0.412931	-0.466203	-0.094365	-0.777005	-4.69611	-9.98537	-7.35144
0.0934932	-0.215281	-0.412931	-0.468613	-0.099987	-0.776202	-4.822	-10.1742	-7.54027
0.0934932	-0.215281	-0.412931	-0.457369	-0.092759	-0.774596	-4.57022	-9.85949	-7.16261
0.0934932	-0.215281	-0.412931	-0.462188	-0.091153	-0.781021	-4.50728	-9.98537	-7.41438
0.0934932	-0.215281	-0.412931	-0.463794	-0.095971	-0.777005	-4.69611	-9.48183	-7.28849
0.0918344	-0.213583	-0.412098	-0.468613	-0.102396	-0.768974	-5.01083	-9.54477	-7.60321
0.0918344	-0.213583	-0.412098	-0.462991	-0.091956	-0.768171	-4.94789	-9.41888	-7.7291
0.0918344	-0.213583	-0.412098	-0.467006	-0.086334	-0.768974	-4.69611	-9.23005	-7.66615
0.0918344	-0.213583	-0.412098	-0.470219	-0.08794	-0.764156	-5.19966	-9.04122	-7.79204
0.0918344	-0.213583	-0.412098	-0.464597	-0.088743	-0.768171	-5.13672	-9.10416	-7.85498
0.0918344	-0.213583	-0.412098	-0.457369	-0.083122	-0.772187	-5.32555	-9.04122	-8.1697
0.0910054	-0.215281	-0.412098	-0.471825	-0.092759	-0.763353	-5.32555	-9.04122	-8.48442
0.0910054	-0.215281	-0.412098	-0.456566	-0.081515	-0.77299	-5.2626	-8.78945	-8.10676
0.0910054	-0.215281	-0.412098	-0.468613	-0.088743	-0.766565	-5.45143	-8.78945	-8.35853
0.0910054	-0.215281	-0.412098	-0.464597	-0.089546	-0.773793	-5.45143	-8.60062	-8.48442
0.0910054	-0.215281	-0.412098	-0.463794	-0.091153	-0.764959	-5.38849	-8.34884	-8.29559
0.0910054	-0.215281	-0.412098	-0.467006	-0.091153	-0.766565	-5.57732	-8.53767	-8.67325
0.0910054	-0.215281	-0.412098	-0.468613	-0.102396	-0.772187	-5.51438	-8.2859	-8.54736
0.0901756	-0.216131	-0.414599	-0.468613	-0.093562	-0.768974	-5.95498	-8.34884	-8.23264
0.0901756	-0.216131	-0.414599	-0.4654	-0.108821	-0.764156	-5.64026	-8.41179	-8.54736
0.0901756	-0.216131	-0.414599	-0.458172	-0.108821	-0.772187	-5.82909	-8.47473	-8.35853
0.0901756	-0.216131	-0.414599	-0.463794	-0.089546	-0.769777	-5.38849	-8.41179	-8.1697
0.0901756	-0.216131	-0.414599	-0.467006	-0.091153	-0.768171	-5.38849	-8.41179	-8.29559
0.0901756	-0.216131	-0.414599	-0.462991	-0.095971	-0.76255	-5.32555	-8.34884	-7.79204
0.0901756	-0.216131	-0.414599	-0.471022	-0.104002	-0.767368	-5.19966	-8.53767	-7.91793
0.0910054	-0.212734	-0.415434	-0.461385	-0.10079	-0.771384	-5.2626	-8.34884	-7.41438
0.0910054	-0.212734	-0.415434	-0.462991	-0.098381	-0.771384	-5.13672	-8.53767	-7.41438
0.0910054	-0.212734	-0.415434	-0.4654	-0.103199	-0.764959	-5.01083	-8.47473	-7.03672
0.0910054	-0.212734	-0.415434	-0.470219	-0.107215	-0.767368	-4.94789	-8.60062	-6.78494
0.0910054	-0.212734	-0.415434	-0.471825	-0.105608	-0.771384	-4.94789	-8.53767	-6.59611
0.0910054	-0.212734	-0.415434	-0.475841	-0.104002	-0.765762	-4.88494	-8.66356	-6.34434
0.0910054	-0.212734	-0.415434	-0.467006	-0.116852	-0.765762	-4.50728	-8.22296	-5.90374
0.0893467	-0.210187	-0.416268	-0.467006	-0.109624	-0.76255	-4.31845	-8.16001	-5.52608
0.0893467	-0.210187	-0.416268	-0.472628	-0.108821	-0.761746	-4.38139	-8.16001	-5.21136
0.0893467	-0.210187	-0.416268	-0.476644	-0.104805	-0.763353	-4.44434	-8.22296	-4.89664
0.0893467	-0.210187	-0.416268	-0.471022	-0.112836	-0.763353	-4.25551	-7.97118	-4.58192
0.0893467	-0.210187	-0.416268	-0.471022	-0.119261	-0.754518	-3.87785	-7.90824	-4.07838
0.0893467	-0.210187	-0.416268	-0.467006	-0.103199	-0.759337	-3.56313	-7.2788	-3.44894
0.0876871	-0.211036	-0.417102	-0.467809	-0.098381	-0.756125	-3.56313	-6.8382	-3.00834
0.0876871	-0.211036	-0.417102	-0.475037	-0.099987	-0.756928	-3.24841	-6.52348	-2.31596
0.0876871	-0.211036	-0.417102	-0.476644	-0.097577	-0.757731	-3.12252	-5.83111	-2.25302
0.0876871	-0.211036	-0.417102	-0.475037	-0.095971	-0.750503	-2.68192	-5.26461	-1.74947
0.0876871	-0.211036	-0.417102	-0.472628	-0.110427	-0.748094	-2.55603	-4.44635	-1.30886
0.0876871	-0.211036	-0.417102	-0.476644	-0.10079	-0.7497	-2.30426	-3.87986	-0.931203
0.0876871	-0.211036	-0.417102	-0.470219	-0.099987	-0.751306	-1.9266	-3.12454	-0.742373
0.0893467	-0.212734	-0.417102	-0.47825	-0.095971	-0.752109	-2.11543	-2.62099	-0.490599
0.0893467	-0.212734	-0.417102	-0.473431	-0.091956	-0.748094	-1.73777	-1.48801	0.075892
0.0893467	-0.212734	-0.417102	-0.471825	-0.104002	-0.752912	-1.67482	-0.984458	0.39061
0.0893467	-0.212734	-0.417102	-0.469416	-0.099987	-0.751306	-1.61188	-0.543854	0.39061
0.0893467	-0.212734	-0.417102	-0.473431	-0.083925	-0.747291	-1.486	0.589129	0.768271
0.0893467	-0.212734	-0.417102	-0.473431	-0.098381	-0.752109	-1.54894	1.02973	1.02004
0.0893467	-0.212734	-0.417102	-0.475037	-0.091956	-0.748094	-1.486	1.848	1.33476
0.0868581	-0.211885	-0.416268	-0.471825	-0.097577	-0.741669	-1.17128	2.66626	1.14593
0.0868581	-0.211885	-0.416268	-0.467006	-0.087137	-0.746487	-1.23422	3.23275	1.33476
0.0868581	-0.211885	-0.416268	-0.468613	-0.092759	-0.757731	-1.36011	3.67336	1.46065
0.0868581	-0.211885	-0.416268	-0.467809	-0.099184	-0.753715	-1.36011	4.23985	1.77537
0.0868581	-0.211885	-0.416268	-0.471022	-0.092759	-0.753715	-1.486	4.68045	1.83831
0.0868581	-0.211885	-0.416268	-0.462991	-0.089546	-0.746487	-1.42305	5.12106	2.09008
0.0868581	-0.211885	-0.416268	-0.463794	-0.095971	-0.754518	-1.486	5.43578	1.90125
0.0893467	-0.212734	-0.417102	-0.470219	-0.104805	-0.753715	-1.61188	5.62461	2.4048
0.0893467	-0.212734	-0.417102	-0.466203	-0.089546	-0.756928	-1.54894	5.75049	2.46774
0.0893467	-0.212734	-0.417102	-0.462991	-0.084728	-0.758534	-1.42305	6.12815	3.03423
0.0893467	-0.212734	-0.417102	-0.471825	-0.083122	-0.757731	-1.54894	5.93932	3.03423
0.0893467	-0.212734	-0.417102	-0.471022	-0.094365	-0.760943	-1.73777	6.31698	3.16012
0.0893467	-0.212734	-0.417102	-0.464597	-0.095168	-0.767368	-1.80071	6.00227	3.53778
0.0885169	-0.210187	-0.417102	-0.467006	-0.095168	-0.768974	-1.36011	6.44287	4.04133
0.0885169	-0.210187	-0.417102	-0.470219	-0.099184	-0.765762	-1.23422	6.37993	4.16722
0.0885169	-0.210187	-0.417102	-0.466203	-0.099987	-0.77299	-1.23422	6.12815	4.54488
0.0885169	-0.210187	-0.417102	-0.471825	-0.082318	-0.772187	-0.982447	6.31698	5.11137
0.0885169	-0.210187	-0.417102	-0.472628	-0.084728	-0.772187	-0.919503	6.25404	5.55197
0.0885169	-0.210187	-0.417102	-0.474234	-0.099987	-0.776202	-0.85656	6.31698	5.61492
0.0885169	-0.210187	-0.417102	-0.474234	-0.106412	-0.770581	-0.667729	6.31698	6.3073
0.0876871	-0.210187	-0.417937	-0.476644	-0.082318	-0.766565	-0.415956	6.00227	6.43318
0.0876871	-0.210187	-0.417937	-0.480659	-0.092759	-0.780218	-0.164182	5.93932	6.55907
0.0876871	-0.210187	-0.417937	-0.481462	-0.103199	-0.780218	-0.227125	5.68755	7.12556
0.0876871	-0.210187	-0.417937	-0.483069	-0.097577	-0.773793	0.276423	5.49872	7.44028
0.0876871	-0.210187	-0.417937	-0.476644	-0.109624	-0.777005	0.402309	5.49872	8.00677
0.0876871	-0.210187	-0.417937	-0.477447	-0.092759	-0.778612	0.59114	5.24694	8.44737
0.0876871	-0.210187	-0.417937	-0.484675	-0.104805	-0.777809	0.905857	5.12106	8.69915
0.0868581	-0.210187	-0.415434	-0.484675	-0.095168	-0.77299	1.28352	4.99517	9.2027
0.0868581	-0.210187	-0.415434	-0.484675	-0.104805	-0.776202	1.15763	4.49162	9.2027
0.0868581	-0.210187	-0.415434	-0.47825	-0.095971	-0.777809	1.59823	4.7434	10.0839
0.0868581	-0.210187	-0.415434	-0.482265	-0.095971	-0.772187	1.85001	4.55457	10.4616
0.0868581	-0.210187	-0.415434	-0.481462	-0.091153	-0.77299	2.16473	4.42868	11.0281
0.0868581	-0.210187	-0.415434	-0.487887	-0.088743	-0.780218	1.9759	4.23985	11.091
0.0901756	-0.212734	-0.415434	-0.487084	-0.083925	-0.772187	2.35356	4.42868	11.5316
0.0901756	-0.212734	-0.415434	-0.486281	-0.087137	-0.771384	2.47944	4.61751	11.7204
0.0901756	-0.212734	-0.415434	-0.480659	-0.085531	-0.772187	2.8571	4.55457	12.0352
0.0901756	-0.212734	-0.415434	-0.489493	-0.083122	-0.771384	2.8571	4.68045	12.3499
0.0901756	-0.212734	-0.415434	-0.4911	-0.074287	-0.77299	2.92005	4.93223	12.4128
0.0901756	-0.212734	-0.415434	-0.487887	-0.08794	-0.768974	3.04593	5.12106	12.3499
0.0901756	-0.212734	-0.415434	-0.489493	-0.085531	-0.778612	2.92005	4.80634	12.5387
0.0876871	-0.211036	-0.417102	-0.495918	-0.069469	-0.766565	3.29771	5.49872	12.4128
0.0876871	-0.211036	-0.417102	-0.483872	-0.067059	-0.767368	3.23476	5.68755	12.224
0.0876871	-0.211036	-0.417102	-0.486281	-0.067862	-0.763353	3.48654	6.00227	12.2869
0.0876871	-0.211036	-0.417102	-0.482265	-0.075894	-0.767368	3.04593	5.93932	11.7834
0.0876871	-0.211036	-0.417102	-0.483069	-0.072681	-0.769777	3.17182	6.44287	11.9722
0.0876871	-0.211036	-0.417102	-0.486281	-0.060635	-0.768171	2.98299	6.50581	11.4687
0.0876871	-0.211036	-0.417102	-0.484675	-0.079909	-0.765762	3.29771	6.94642	11.5945
0.0860283	-0.211885	-0.415434	-0.487887	-0.070272	-0.764959	2.92005	7.38702	11.2169
0.0860283	-0.211885	-0.415434	-0.483069	-0.079106	-0.768171	2.8571	7.07231	10.5875
0.0860283	-0.211885	-0.415434	-0.483872	-0.066256	-0.756125	2.79416	7.57585	11.0281
0.0860283	-0.211885	-0.415434	-0.490296	-0.060635	-0.767368	2.47944	7.44997	10.7133
0.0860283	-0.211885	-0.415434	-0.486281	-0.063847	-0.767368	2.10178	7.6388	10.3357
0.0860283	-0.211885	-0.415434	-0.486281	-0.055816	-0.764156	2.10178	7.57585	10.3357
0.0860283	-0.211885	-0.415434	-0.492706	-0.061438	-0.767368	1.53529	7.70174	10.2727
0.0868581	-0.212734	-0.415434	-0.482265	-0.055816	-0.772187	1.66118	7.6388	10.0839
0.0868581	-0.212734	-0.415434	-0.496721	-0.070272	-0.767368	1.34646	7.32408	9.76919
0.0868581	-0.212734	-0.415434	-0.487887	-0.067862	-0.768171	0.77997	7.19819	9.70624
0.0868581	-0.212734	-0.415434	-0.487887	-0.071075	-0.774596	0.77997	7.19819	9.58036
0.0868581	-0.212734	-0.415434	-0.496721	-0.062241	-0.767368	0.528196	6.94642	9.2027
0.0868581	-0.212734	-0.415434	-0.50154	-0.069469	-0.767368	0.087592	6.82053	9.13975
0.0851993	-0.211885	-0.415434	-0.502343	-0.062241	-0.768974	0.087592	6.75759	9.07681
0.0851993	-0.211885	-0.415434	-0.493509	-0.079106	-0.77299	-0.227125	6.6317	8.76209
0.0851993	-0.211885	-0.415434	-0.499131	-0.071878	-0.774596	-0.415956	6.44287	8.6362
0.0851993	-0.211885	-0.415434	-0.499131	-0.078303	-0.777005	-0.478899	6.12815	8.51032
0.0851993	-0.211885	-0.415434	-0.50154	-0.06465	-0.777005	-0.667729	5.81344	8.6362
0.0851993	-0.211885	-0.415434	-0.498328	-0.067059	-0.779415	-0.730673	5.30989	8.44737
0.0851993	-0.211885	-0.415434	-0.497524	-0.07509	-0.781824	-0.793616	5.24694	8.25854
0.0860283	-0.213583	-0.416268	-0.508768	-0.053407	-0.777809	-0.982447	4.7434	8.1956
0.0860283	-0.213583	-0.416268	-0.511177	-0.056619	-0.784233	-1.10833	4.42868	7.69205
0.0860283	-0.213583	-0.416268	-0.507965	-0.055816	-0.78584	-0.919503	4.23985	7.56616
0.0860283	-0.213583	-0.416268	-0.506359	-0.076697	-0.785037	-0.919503	3.79925	7.37733
0.0860283	-0.213583	-0.416268	-0.518405	-0.073484	-0.784233	-0.85656	3.2957	6.93673
0.0860283	-0.213583	-0.416268	-0.51439	-0.058225	-0.784233	-0.982447	3.35864	6.93673
0.0860283	-0.213583	-0.416268	-0.518405	-0.06465	-0.778612	-0.793616	2.60332	6.43318
0.0843695	-0.213583	-0.417102	-0.515193	-0.059028	-0.788249	-0.730673	2.2886	6.05552
0.0843695	-0.213583	-0.417102	-0.509571	-0.065453	-0.789855	-0.604786	2.09977	5.80375
0.0843695	-0.213583	-0.417102	-0.513587	-0.06465	-0.782627	-0.541843	1.72211	5.36314
0.0843695	-0.213583	-0.417102	-0.51439	-0.065453	-0.777005	-0.290069	1.47034	4.92254
0.0843695	-0.213583	-0.417102	-0.51439	-0.057422	-0.781824	-0.353012	1.15562	4.67076
0.0843695	-0.213583	-0.417102	-0.507162	-0.067059	-0.782627	-0.164182	0.840903	4.23016
0.0843695	-0.213583	-0.417102	-0.509571	-0.073484	-0.784233	-0.164182	0.777959	3.72661
0.0851993	-0.212734	-0.415434	-0.51198	-0.050194	-0.781021	0.024649	0.903846	3.66367
0.0851993	-0.212734	-0.415434	-0.510374	-0.050194	-0.78343	-0.164182	0.463242	3.28601
0.0851993	-0.212734	-0.415434	-0.515193	-0.067862	-0.777809	-0.101238	0.274412	2.46774
0.0851993	-0.212734	-0.415434	-0.507965	-0.05421	-0.764156	-0.164182	0.526185	2.27891
0.0851993	-0.212734	-0.415434	-0.51198	-0.052603	-0.772187	-0.164182	0.211468	1.90125
0.0851993	-0.212734	-0.415434	-0.508768	-0.050997	-0.769777	-0.478899	0.274412	1.20888
0.0860283	-0.212734	-0.415434	-0.507965	-0.050194	-0.771384	-0.478899	0.148525	1.02004
0.0860283	-0.212734	-0.415434	-0.508768	-0.056619	-0.768171	-0.415956	0.274412	0.705327
0.0860283	-0.212734	-0.415434	-0.51439	-0.05421	-0.764156	-0.919503	-0.040306	0.39061
0.0860283	-0.212734	-0.415434	-0.502343	-0.052603	-0.760943	-0.919503	0.463242	-0.049995
0.0860283	-0.212734	-0.415434	-0.495115	-0.055816	-0.757731	-1.04539	0.526185	-0.427655
0.0860283	-0.212734	-0.415434	-0.510374	-0.069469	-0.766565	-1.486	0.211468	-1.12003
0.0860283	-0.212734	-0.415434	-0.507162	-0.067059	-0.770581	-1.54894	0.274412	-1.49769
0.0851993	-0.212734	-0.413766	-0.502343	-0.057422	-0.764959	-1.86366	0.463242	-1.18298
0.0851993	-0.212734	-0.413766	-0.500737	-0.042163	-0.758534	-2.11543	0.337355	-1.68652
0.0851993	-0.212734	-0.413766	-0.497524	-0.063847	-0.753715	-2.17837	0.652072	-1.74947
0.0851993	-0.212734	-0.413766	-0.499131	-0.06465	-0.755322	-2.43015	0.589129	-1.9383
0.0851993	-0.212734	-0.413766	-0.504752	-0.066256	-0.755322	-2.80781	0.652072	-2.31596
0.0851993	-0.212734	-0.413766	-0.4911	-0.0518	-0.760943	-2.99664	0.652072	-2.69362
0.0851993	-0.212734	-0.413766	-0.495115	-0.065453	-0.759337	-3.12252	0.840903	-2.69362
0.0860283	-0.212734	-0.415434	-0.494312	-0.072681	-0.756125	-3.3743	1.15562	-2.69362
0.0860283	-0.212734	-0.415434	-0.496721	-0.068666	-0.760943	-3.50019	0.96679	-3.26011
0.0860283	-0.212734	-0.415434	-0.497524	-0.079106	-0.757731	-3.68902	0.96679	-3.19717
0.0860283	-0.212734	-0.415434	-0.495918	-0.06465	-0.763353	-3.8149	1.09268	-3.32306
0.0860283	-0.212734	-0.415434	-0.495115	-0.069469	-0.765762	-3.87785	1.28151	-3.63777
0.0860283	-0.212734	-0.415434	-0.495918	-0.070272	-0.756125	-3.94079	1.28151	-3.51189
0.0843695	-0.212734	-0.414599	-0.495115	-0.071075	-0.765762	-3.94079	1.34445	-3.63777
0.0843695	-0.212734	-0.414599	-0.495115	-0.06465	-0.772187	-4.31845	1.28151	-3.95249
0.0843695	-0.212734	-0.414599	-0.495918	-0.066256	-0.768974	-4.38139	1.34445	-4.26721
0.0843695	-0.212734	-0.414599	-0.496721	-0.083925	-0.766565	-4.31845	1.59622	-3.95249
0.0843695	-0.212734	-0.414599	-0.494312	-0.073484	-0.769777	-4.38139	1.40739	-4.26721
0.0843695	-0.212734	-0.414599	-0.499131	-0.071878	-0.769777	-4.31845	1.59622	-4.64487
0.0843695	-0.212734	-0.414599	-0.50154	-0.059028	-0.772187	-4.50728	1.59622	-4.70781
0.0843695	-0.213583	-0.413766	-0.495115	-0.068666	-0.763353	-4.06668	1.97388	-4.51898
0.0843695	-0.213583	-0.413766	-0.498328	-0.069469	-0.765762	-4.25551	1.848	-4.77075
0.0843695	-0.213583	-0.413766	-0.495115	-0.067059	-0.76255	-4.25551	2.09977	-5.14841
0.0843695	-0.213583	-0.413766	-0.495115	-0.071878	-0.774596	-4.25551	2.16271	-5.14841
0.0843695	-0.213583	-0.413766	-0.494312	-0.082318	-0.774596	-4.31845	2.2886	-5.14841
0.0843695	-0.213583	-0.413766	-0.492706	-0.049391	-0.772187	-4.00373	2.16271	-5.2743
0.0843695	-0.213583	-0.413766	-0.500737	-0.070272	-0.764156	-4.19256	2.2886	-5.40019
0.0827108	-0.212734	-0.416268	-0.499131	-0.067862	-0.761746	-4.06668	2.98098	-5.33725
0.0827108	-0.212734	-0.416268	-0.493509	-0.083122	-0.757731	-4.25551	2.54038	-5.77785
0.0827108	-0.212734	-0.416268	-0.496721	-0.070272	-0.772187	-4.38139	2.79215	-5.71491
0.0827108	-0.212734	-0.416268	-0.487887	-0.070272	-0.768974	-4.38139	2.79215	-5.77785
0.0827108	-0.212734	-0.416268	-0.492706	-0.062241	-0.76014	-4.31845	3.10687	-5.77785
0.0827108	-0.212734	-0.416268	-0.493509	-0.060635	-0.769777	-4.63317	3.23275	-6.09257
0.0827108	-0.212734	-0.416268	-0.489493	-0.071075	-0.766565	-4.31845	3.10687	-5.96668
0.0827108	-0.213583	-0.414599	-0.4911	-0.071878	-0.765762	-4.57022	3.2957	-6.21845
0.0827108	-0.213583	-0.414599	-0.492706	-0.066256	-0.767368	-4.38139	3.42158	-5.96668
0.0827108	-0.213583	-0.414599	-0.499131	-0.081515	-0.764156	-4.75906	3.35864	-6.40729
0.0827108	-0.213583	-0.414599	-0.493509	-0.079909	-0.765762	-4.57022	3.23275	-6.2814
0.0827108	-0.213583	-0.414599	-0.492706	-0.060635	-0.767368	-4.94789	3.2957	-6.59611
0.0827108	-0.213583	-0.414599	-0.491903	-0.072681	-0.769777	-4.94789	3.2957	-6.40729
0.0868581	-0.211036	-0.416268	-0.486281	-0.072681	-0.773793	-4.94789	3.61041	-6.47023
0.0868581	-0.211036	-0.416268	-0.490296	-0.057422	-0.764959	-5.13672	3.35864	-6.78494
0.0868581	-0.211036	-0.416268	-0.489493	-0.067059	-0.770581	-5.13672	3.2957	-6.78494
0.0868581	-0.211036	-0.416268	-0.483069	-0.068666	-0.768171	-5.45143	3.16981	-6.722
0.0868581	-0.211036	-0.416268	-0.48869	-0.078303	-0.768974	-5.51438	3.35864	-6.59611
0.0868581	-0.211036	-0.416268	-0.48869	-0.076697	-0.777005	-5.70321	3.35864	-6.722
0.0868581	-0.211036	-0.416268	-0.482265	-0.069469	-0.768974	-5.51438	3.35864	-6.722
0.0851993	-0.211036	-0.416268	-0.483069	-0.063044	-0.77299	-5.76615	3.04392	-6.91083
0.0851993	-0.211036	-0.416268	-0.483872	-0.065453	-0.774596	-5.76615	3.23275	-6.722
0.0851993	-0.211036	-0.416268	-0.482265	-0.082318	-0.774596	-6.01792	3.04392	-6.84789
0.0851993	-0.211036	-0.416268	-0.479053	-0.06465	-0.777005	-6.20675	2.85509	-6.91083
0.0851993	-0.211036	-0.416268	-0.487887	-0.079909	-0.776202	-5.95498	2.66626	-6.59611
0.0851993	-0.211036	-0.416268	-0.47825	-0.083122	-0.773793	-6.01792	2.60332	-6.59611
0.0851993	-0.211036	-0.416268	-0.475037	-0.080712	-0.776202	-6.08087	2.54038	-6.53317
0.0843695	-0.211036	-0.417937	-0.47825	-0.075894	-0.781824	-6.20675	2.54038	-6.47023
0.0843695	-0.211036	-0.417937	-0.47825	-0.074287	-0.781824	-6.14381	2.41449	-6.40729
0.0843695	-0.211036	-0.417937	-0.479856	-0.0775	-0.780218	-6.14381	2.09977	-6.40729
0.0843695	-0.211036	-0.417937	-0.479856	-0.074287	-0.776202	-6.01792	2.03683	-6.2814
0.0843695	-0.211036	-0.417937	-0.479053	-0.079909	-0.780218	-6.08087	1.848	-6.47023
0.0843695	-0.211036	-0.417937	-0.475037	-0.079909	-0.779415	-6.08087	1.848	-6.2814
0.0843695	-0.211036	-0.417937	-0.481462	-0.083925	-0.781824	-6.20675	1.47034	-6.2814
0.0860283	-0.211036	-0.416268	-0.47825	-0.062241	-0.775399	-5.89204	1.53328	-6.09257
0.0860283	-0.211036	-0.416268	-0.476644	-0.073484	-0.777809	-5.89204	1.34445	-5.96668
0.0860283	-0.211036	-0.416268	-0.470219	-0.067862	-0.776202	-5.76615	1.15562	-5.84079
0.0860283	-0.211036	-0.416268	-0.473431	-0.072681	-0.776202	-5.82909	1.28151	-5.65196
0.0860283	-0.211036	-0.416268	-0.472628	-0.086334	-0.776202	-5.89204	0.903846	-5.84079
0.0860283	-0.211036	-0.416268	-0.471825	-0.071075	-0.775399	-5.51438	1.09268	-5.58902
0.0860283	-0.211036	-0.416268	-0.475037	-0.073484	-0.767368	-5.2626	1.40739	-5.71491
0.0860283	-0.211036	-0.416268	-0.475037	-0.066256	-0.773793	-5.32555	1.28151	-5.40019
0.0860283	-0.211036	-0.416268	-0.473431	-0.068666	-0.769777	-5.51438	1.15562	-5.46313
0.0860283	-0.211036	-0.416268	-0.473431	-0.076697	-0.773793	-5.51438	1.40739	-5.40019
0.0860283	-0.211036	-0.416268	-0.481462	-0.069469	-0.771384	-5.13672	1.78505	-5.08547
0.0860283	-0.211036	-0.416268	-0.481462	-0.067059	-0.77299	-5.19966	1.848	-5.2743
0.0860283	-0.211036	-0.416268	-0.475037	-0.067059	-0.769777	-5.45143	2.16271	-5.14841
0.0851993	-0.208489	-0.417937	-0.473431	-0.079106	-0.775399	-5.2626	2.09977	-5.02253
0.0851993	-0.208489	-0.417937	-0.471022	-0.063847	-0.764959	-5.38849	2.41449	-5.14841
0.0851993	-0.208489	-0.417937	-0.473431	-0.076697	-0.767368	-5.19966	2.60332	-4.95959
0.0851993	-0.208489	-0.417937	-0.475037	-0.067059	-0.764156	-5.2626	2.66626	-4.89664
0.0851993	-0.208489	-0.417937	-0.477447	-0.070272	-0.770581	-5.45143	2.79215	-5.02253
0.0851993	-0.208489	-0.417937	-0.47825	-0.066256	-0.769777	-5.45143	3.04392	-5.14841
0.0851993	-0.208489	-0.417937	-0.481462	-0.0775	-0.764156	-5.51438	2.91804	-4.95959
0.0876871	-0.207639	-0.417937	-0.473431	-0.0775	-0.766565	-5.70321	3.35864	-5.02253
0.0876871	-0.207639	-0.417937	-0.473431	-0.083122	-0.767368	-5.82909	3.54747	-4.95959
0.0876871	-0.207639	-0.417937	-0.481462	-0.06465	-0.765762	-5.76615	3.7363	-4.95959
0.0876871	-0.207639	-0.417937	-0.476644	-0.061438	-0.77299	-5.82909	3.86219	-4.95959
0.0876871	-0.207639	-0.417937	-0.483872	-0.063847	-0.770581	-6.01792	3.7363	-5.08547
0.0876871	-0.207639	-0.417937	-0.472628	-0.052603	-0.767368	-6.08087	3.98808	-5.02253
0.0843695	-0.205941	-0.417102	-0.476644	-0.074287	-0.767368	-6.14381	4.05102	-5.21136
0.0843695	-0.205941	-0.417102	-0.473431	-0.076697	-0.764959	-6.20675	4.30279	-5.21136
0.0843695	-0.205941	-0.417102	-0.480659	-0.065453	-0.769777	-6.39559	4.30279	-5.02253
0.0843695	-0.205941	-0.417102	-0.479053	-0.078303	-0.767368	-6.20675	4.55457	-5.14841
0.0843695	-0.205941	-0.417102	-0.482265	-0.075894	-0.760943	-6.33264	4.55457	-5.21136
0.0843695	-0.205941	-0.417102	-0.47825	-0.070272	-0.77299	-6.52147	4.36574	-5.58902
0.0843695	-0.205941	-0.417102	-0.474234	-0.062241	-0.776202	-6.33264	4.55457	-5.33725
0.0868581	-0.205941	-0.419605	-0.469416	-0.083122	-0.77299	-6.20675	4.49162	-5.33725
0.0868581	-0.205941	-0.419605	-0.475841	-0.079106	-0.776202	-6.39559	4.36574	-5.58902
0.0868581	-0.205941	-0.419605	-0.47825	-0.083122	-0.772187	-6.45853	4.42868	-5.52608
0.0868581	-0.205941	-0.419605	-0.482265	-0.071075	-0.773793	-6.7103	4.42868	-5.65196
0.0868581	-0.205941	-0.419605	-0.479856	-0.072681	-0.773793	-6.33264	4.61751	-5.77785
0.0868581	-0.205941	-0.419605	-0.476644	-0.07509	-0.768974	-6.39559	4.61751	-5.96668
0.0868581	-0.205941	-0.419605	-0.473431	-0.088743	-0.767368	-6.64736	4.80634	-5.96668
0.0860283	-0.202545	-0.417937	-0.472628	-0.063847	-0.777809	-6.33264	4.86928	-5.77785
0.0860283	-0.202545	-0.417937	-0.469416	-0.073484	-0.782627	-6.14381	4.80634	-6.21845
0.0860283	-0.202545	-0.417937	-0.474234	-0.07509	-0.777005	-5.95498	4.80634	-6.2814
0.0860283	-0.202545	-0.417937	-0.467809	-0.0775	-0.779415	-6.20675	4.86928	-6.09257
0.0860283	-0.202545	-0.417937	-0.473431	-0.069469	-0.779415	-6.20675	5.24694	-6.2814
0.0860283	-0.202545	-0.417937	-0.479856	-0.070272	-0.777809	-6.33264	4.93223	-6.722
0.0860283	-0.202545	-0.417937	-0.472628	-0.079106	-0.784233	-5.89204	5.75049	-6.59611
0.0868581	-0.203394	-0.419605	-0.470219	-0.075894	-0.780218	-5.70321	5.87638	-6.34434
0.0868581	-0.203394	-0.419605	-0.476644	-0.070272	-0.780218	-5.70321	5.68755	-6.65906
0.0868581	-0.203394	-0.419605	-0.467809	-0.07509	-0.780218	-5.64026	6.25404	-6.65906
0.0868581	-0.203394	-0.419605	-0.464597	-0.071878	-0.777809	-5.51438	6.25404	-6.722
0.0868581	-0.203394	-0.419605	-0.463794	-0.071878	-0.775399	-5.13672	6.44287	-6.59611
0.0868581	-0.203394	-0.419605	-0.470219	-0.072681	-0.788249	-5.38849	6.31698	-6.78494
0.0885169	-0.205092	-0.421273	-0.462991	-0.0775	-0.782627	-5.2626	6.82053	-6.65906
0.0885169	-0.205092	-0.421273	-0.463794	-0.07509	-0.78343	-5.2626	6.88348	-6.722
0.0885169	-0.205092	-0.421273	-0.467809	-0.078303	-0.781824	-5.19966	6.88348	-6.722
0.0885169	-0.205092	-0.421273	-0.461385	-0.079106	-0.780218	-4.94789	6.6317	-6.65906
0.0885169	-0.205092	-0.421273	-0.462991	-0.073484	-0.779415	-4.88494	7.07231	-6.2814
0.0885169	-0.205092	-0.421273	-0.468613	-0.070272	-0.785037	-4.822	6.69464	-6.65906
0.0885169	-0.205092	-0.421273	-0.470219	-0.07509	-0.780218	-4.57022	6.88348	-6.34434
0.0868581	-0.203394	-0.41877	-0.467809	-0.068666	-0.778612	-4.69611	6.6317	-6.47023
0.0868581	-0.203394	-0.41877	-0.467809	-0.076697	-0.786643	-4.63317	6.88348	-6.21845
0.0868581	-0.203394	-0.41877	-0.471022	-0.082318	-0.788249	-4.50728	6.75759	-6.40729
0.0868581	-0.203394	-0.41877	-0.475037	-0.069469	-0.781021	-4.12962	6.75759	-6.02962
0.0868581	-0.203394	-0.41877	-0.484675	-0.075894	-0.789855	-4.44434	6.44287	-6.15551
0.0868581	-0.203394	-0.41877	-0.47825	-0.065453	-0.781021	-4.25551	6.44287	-5.77785
0.0868581	-0.203394	-0.41877	-0.480659	-0.067059	-0.782627	-4.19256	6.37993	-5.71491
0.0893467	-0.203394	-0.41877	-0.483872	-0.068666	-0.791461	-4.31845	6.50581	-5.40019
0.0893467	-0.203394	-0.41877	-0.484675	-0.072681	-0.778612	-4.06668	6.31698	-5.33725
0.0893467	-0.203394	-0.41877	-0.715166	-0.042966	-0.695089	-4.75906	5.68755	-5.52608
0.0893467	-0.203394	-0.41877	-1.84273	-0.026904	-0.332888	-5.13672	10.2195	-11.7575
0.0893467	-0.203394	-0.41877	-2.91648	-0.881409	0.277473	-9.92042	42.1948	-26.6121
0.0893467	-0.203394	-0.41877	-3.76858	-1.45402	0.512783	-16.9071	145.485	-32.1512
0.0893467	-0.203394	-0.41877	-2.56311	-1.10387	0.772187	-15.9	289.563	-8.92502
0.094323	-0.201696	-0.420439	0.354571	-0.458975	-0.776202	-14.1376	498.346	16.3783
0.094323	-0.201696	-0.420439	4.12194	-0.152189	-2.72374	-3.18547	614.477	32.4918
0.094323	-0.201696	-0.420439	6.91033	0.112836	-3.37586	21.0478	580.991	51.3748
0.094323	-0.201696	-0.420439	8.38965	0.121671	-3.37506	46.0993	493.499	79.4476
0.094323	-0.201696	-0.420439	8.686	-0.150582	-2.87954	61.3316	383.16	124.452
0.094323	-0.201696	-0.420439	7.69496	-0.377058	-2.96065	65.8635	297.179	161.778
0.125841	-0.205941	-0.403755	5.61974	-0.503949	-3.28912	70.3954	211.072	179.654
0.125841	-0.205941	-0.403755	3.47303	-0.625218	-3.77179	74.7385	110.677	180.094
0.125841	-0.205941	-0.403755	1.53514	-0.981798	-3.77018	83.4877	8.70884	168.387
0.125841	-0.205941	-0.403755	0.177085	-1.37933	-3.47223	84.6207	-63.0467	161.4
0.125841	-0.205941	-0.403755	-0.103199	-1.59698	-3.28912	79.1446	-137.131	184.123
0.125841	-0.205941	-0.403755	0.149779	-1.71825	-3.40316	74.4868	-236.771	252.164
0.125841	-0.205941	-0.403755	1.10226	-1.5255	-3.33008	79.0816	-338.928	367.603
0.111741	-0.221225	-0.405424	1.57449	-1.28457	-3.34695	80.9699	-421.258	445.149
0.111741	-0.221225	-0.405424	1.77687	-1.02918	-3.41842	84.1171	-539.529	507.211
0.111741	-0.221225	-0.405424	1.54156	-0.593897	-3.76135	99.5383	-696.573	563.357
0.111741	-0.221225	-0.405424	1.01392	-0.397136	-3.86254	136.675	-820.257	604.648
0.111741	-0.221225	-0.405424	0.341722	-0.394727	-3.257	185.582	-880.493	630.014
0.111741	-0.221225	-0.405424	-0.282292	-0.438095	-2.47879	236.126	-888.739	642.918
0.111741	-0.221225	-0.405424	-0.794674	-0.528042	-1.96239	282.641	-879.801	644.302
0.0271382	-0.241604	-0.407926	-1.13599	-0.578638	-1.7327	326.009	-908.063	637.127
0.0271382	-0.241604	-0.407926	-1.00429	-0.426048	-1.62348	372.209	-1016.14	630.077
0.0271382	-0.241604	-0.407926	-0.57141	0.270245	-1.37933	428.733	-1190.87	635.805
0.0271382	-0.241604	-0.407926	-0.249365	1.26128	-0.83001	499.67	-1362.2	660.29
0.0271382	-0.241604	-0.407926	-0.046982	2.23304	0.271852	575.454	-1457.37	688.552
0.0271382	-0.241604	-0.407926	-0.2068	2.94138	1.61625	641.985	-1442.52	708.505
-0.100595	-0.275568	-0.373725	-0.281489	3.20881	2.92291	686.423	-1355.21	718.638
-0.100595	-0.275568	-0.373725	-0.229287	3.08272	4.02959	705.18	-1230.08	714.358
-0.100595	-0.275568	-0.373725	-0.092759	2.85866	4.72186	698.823	-1090.6	700.196
-0.100595	-0.275568	-0.373725	0.312007	2.52617	5.3772	669.68	-949.92	672.816
-0.100595	-0.275568	-0.373725	0.794674	2.19449	5.97712	618.822	-831.083	640.4
-0.100595	-0.275568	-0.373725	1.19382	2.02102	6.28069	549.773	-717.47	610.376
-0.100595	-0.275568	-0.373725	1.34801	1.95034	6.28391	470.968	-577.358	581.233
-0.199298	-0.295947	-0.309493	1.1119	1.92866	6.02852	389.267	-398.409	553.034
-0.199298	-0.295947	-0.309493	0.807524	1.93669	5.45028	311.784	-180.877	526.094
-0.199298	-0.295947	-0.309493	0.566592	2.06519	4.52671	245.819	59.0636	499.658
-0.199298	-0.295947	-0.309493	0.353768	2.26837	3.3879	196.597	279.618	473.725
-0.199298	-0.295947	-0.309493	0.049391	2.48441	2.32299	167.706	458.251	448.233
-0.199298	-0.295947	-0.309493	-0.279883	2.65306	1.37211	156.691	596.16	422.049
-0.199298	-0.295947	-0.309493	-0.775399	2.73257	0.672602	159.586	695.359	396.053
-0.213398	-0.290004	-0.305323	-1.25887	2.70767	0.214831	170.476	773.913	369.995
-0.213398	-0.290004	-0.305323	-1.63312	2.58078	-0.014857	183.064	841.136	343.37
-0.213398	-0.290004	-0.305323	-1.85959	2.32459	-0.085531	192.317	894.072	317.437
-0.213398	-0.290004	-0.305323	-1.90698	1.99853	-0.116852	193.261	929.257	290.875
-0.213398	-0.290004	-0.305323	-1.83389	1.64195	-0.245349	185.771	937.691	263.62
-0.213398	-0.290004	-0.305323	-1.67006	1.32312	-0.417214	173.371	914.717	237.876
-0.213398	-0.290004	-0.305323	-1.45001	1.04845	-0.572213	158.139	869.775	215.972
-0.18022	-0.291702	-0.327011	-1.32071	0.828404	-0.693482	142.655	823.197	198.348
-0.18022	-0.291702	-0.327011	-1.28216	0.696695	-0.874984	126.793	792.103	183.745
-0.18022	-0.291702	-0.327011	-1.242	0.656539	-1.07094	113.134	764.849	172.919
-0.18022	-0.291702	-0.327011	-1.10146	0.688664	-1.17213	100.608	736.021	164.862
-0.18022	-0.291702	-0.327011	-0.980994	0.76014	-1.14483	85.7536	709.647	160.771
-0.18022	-0.291702	-0.327011	-0.840451	0.85571	-1.12475	68.5071	691.897	161.463
-0.140407	-0.29255	-0.344529	-0.647705	0.936824	-1.14001	48.0505	679.309	167.631
-0.140407	-0.29255	-0.344529	-0.576229	0.983404	-1.18498	26.1462	656.46	178.332
-0.140407	-0.29255	-0.344529	-0.613172	1.00268	-1.25566	2.54239	624.925	190.732
-0.140407	-0.29255	-0.344529	-0.663767	0.948067	-1.33436	-22.5721	593.58	202.88
-0.140407	-0.29255	-0.344529	-0.653327	0.878197	-1.3705	-48.8824	556.317	214.021
-0.140407	-0.29255	-0.344529	-0.606747	0.813145	-1.40744	-76.1999	506.843	221.07
-0.140407	-0.29255	-0.344529	-0.556954	0.785037	-1.50783	-104.273	445.285	222.015
-0.114695	-0.284908	-0.36455	-0.560167	0.849285	-1.64597	-132.283	378.565	216.664
-0.114695	-0.284908	-0.36455	-0.511177	0.987419	-1.88047	-157.271	309.956	206.971
-0.114695	-0.284908	-0.36455	-0.468613	1.11511	-2.21858	-177.161	239.019	195.138
-0.114695	-0.284908	-0.36455	-0.473431	1.27333	-2.64664	-190.128	169.718	181.605
-0.114695	-0.284908	-0.36455	-0.515193	1.4211	-3.13171	-193.401	99.2215	168.135
-0.114695	-0.284908	-0.36455	-0.632446	1.56084	-3.57744	-187.169	27.6548	156.176
-0.114695	-0.284908	-0.36455	-0.844466	1.63151	-3.94928	-171.37	-39.8835	145.035
-0.116354	-0.270474	-0.374559	-1.05488	1.61705	-4.24241	-147.074	-100.939	133.39
-0.116354	-0.270474	-0.374559	-1.26851	1.5255	-4.37412	-116.295	-161.176	119.92
-0.116354	-0.270474	-0.374559	-1.46768	1.38335	-4.31389	-81.8648	-226.889	104.499
-0.116354	-0.270474	-0.374559	-1.61304	1.22353	-4.04404	-47.8753	-299.84	85.3643
-0.116354	-0.270474	-0.374559	-1.67649	1.0854	-3.61117	-17.096	-374.869	63.3341
-0.116354	-0.270474	-0.374559	-1.67407	0.99545	-3.06586	8.71085	-441.526	41.0521
-0.116354	-0.270474	-0.374559	-1.56485	0.958508	-2.50449	28.7269	-489.803	21.4767
-0.141237	-0.262832	-0.370389	-1.42431	0.936824	-1.99371	43.078	-516.24	5.48903
-0.141237	-0.262832	-0.370389	-1.25887	0.919958	-1.52952	52.3307	-522.534	-6.40729
-0.141237	-0.262832	-0.370389	-1.09584	0.851694	-1.16571	57.8697	-514.163	-14.464
-0.141237	-0.262832	-0.370389	-0.921565	0.812342	-0.872575	61.1428	-497.545	-20.1919
-0.141237	-0.262832	-0.370389	-0.756125	0.731228	-0.676617	62.0869	-477.781	-24.7868
-0.141237	-0.262832	-0.370389	-0.605944	0.618793	-0.552939	61.5834	-456.192	-28.3746
-0.174414	-0.267926	-0.352036	-0.432473	0.527239	-0.502343	59.5692	-437.057	-31.8364
-0.174414	-0.267926	-0.352036	-0.291929	0.415608	-0.469416	57.555	-425.664	-34.7948
-0.174414	-0.267926	-0.352036	-0.218846	0.319235	-0.449338	55.289	-423.146	-38.3196
-0.174414	-0.267926	-0.352036	-0.149779	0.262214	-0.426851	52.9601	-427.363	-42.9145
-0.174414	-0.267926	-0.352036	-0.083925	0.254986	-0.355375	50.5683	-436.994	-46.8799
-0.174414	-0.267926	-0.352036	-0.078303	0.254986	-0.246955	47.6729	-444.295	-49.8383
-0.174414	-0.267926	-0.352036	-0.099987	0.246955	-0.115246	44.211	-444.988	-51.8525
-0.200127	-0.269625	-0.333685	-0.108821	0.21724	-0.018873	39.1125	-437.057	-53.3002
-0.200127	-0.269625	-0.333685	-0.130505	0.169857	0.059028	34.0141	-425.475	-53.1113
-0.200127	-0.269625	-0.333685	-0.144158	0.214831	0.103199	28.9786	-412.886	-51.8525
-0.200127	-0.269625	-0.333685	-0.216437	0.229287	0.131308	24.0061	-397.843	-51.0342
-0.200127	-0.269625	-0.333685	-0.292732	0.258199	0.169054	20.2924	-377.953	-49.4606
-0.200127	-0.269625	-0.333685	-0.342525	0.286307	0.169857	16.6417	-354.223	-47.8241
-0.200127	-0.269625	-0.333685	-0.393924	0.310401	0.182707	13.8093	-328.668	-46.6911
-0.222522	-0.273021	-0.317835	-0.428457	0.332085	0.177085	11.9839	-302.735	-46.0617
-0.222522	-0.273021	-0.317835	-0.467809	0.340919	0.163432	10.2844	-276.929	-45.9987
-0.222522	-0.273021	-0.317835	-0.513587	0.361799	0.140945	10.0956	-252.569	-46.6282
-0.222522	-0.273021	-0.317835	-0.565788	0.385893	0.115246	10.4103	-230.476	-48.5794
-0.222522	-0.273021	-0.317835	-0.619597	0.383483	0.097577	11.9839	-208.32	-51.6007
-0.222522	-0.273021	-0.317835	-0.676617	0.402758	0.080712	13.8093	-185.346	-55.755
-0.222522	-0.273021	-0.317835	-0.736047	0.375452	0.097577	16.0752	-160.546	-60.9163
-0.233304	-0.278116	-0.303655	-0.768974	0.344934	0.101593	18.7818	-135.369	-66.896
-0.233304	-0.278116	-0.303655	-0.784233	0.332888	0.10079	20.733	-109.751	-73.2532
-0.233304	-0.278116	-0.303655	-0.770581	0.312007	0.085531	22.7472	-85.014	-79.4846
-0.233304	-0.278116	-0.303655	-0.741669	0.284701	0.067059	24.5097	-62.1655	-85.779
-0.233304	-0.278116	-0.303655	-0.70312	0.242137	0.050194	26.1462	-42.1495	-90.8774
-0.233304	-0.278116	-0.303655	-0.668586	0.213225	0.024495	27.9086	-23.9588	-94.9058
-0.234134	-0.28321	-0.298649	-0.655736	0.191541	0.006023	29.0416	-7.97118	-98.2418
-0.234134	-0.28321	-0.298649	-0.631643	0.171463	-0.011645	30.1746	6.1911	-100.256
-0.234134	-0.28321	-0.298649	-0.617187	0.165038	-0.03092	30.804	19.4092	-101.641
-0.234134	-0.28321	-0.298649	-0.611566	0.114443	-0.050997	31.3076	31.935	-102.018
-0.234134	-0.28321	-0.298649	-0.618793	0.081515	-0.084728	31.6223	42.8871	-101.704
-0.234134	-0.28321	-0.298649	-0.621203	0.058225	-0.13693	31.4334	51.6363	-100.822
-0.234134	-0.28321	-0.298649	-0.634856	0.036541	-0.184313	31.1187	57.3012	-99.3748
-0.227498	-0.291702	-0.297815	-0.651721	0.03092	-0.214831	30.1116	60.7631	-97.3606
-0.227498	-0.291702	-0.297815	-0.662964	0.003614	-0.241333	29.3563	63.2808	-95.5982
-0.227498	-0.291702	-0.297815	-0.675011	-0.01807	-0.283898	28.0345	65.1691	-93.2693
-0.227498	-0.291702	-0.297815	-0.683042	-0.01807	-0.299157	27.0274	66.0503	-91.2551
-0.227498	-0.291702	-0.297815	-0.67983	-0.006023	-0.329675	26.2091	66.6798	-89.3668
-0.227498	-0.291702	-0.297815	-0.685451	-0.022889	-0.367421	24.6985	65.4838	-87.2267
-0.227498	-0.291702	-0.297815	-0.682239	-0.025298	-0.393121	23.5655	63.1549	-85.2125
-0.219204	-0.294248	-0.297815	-0.683042	-0.009236	-0.411592	22.4325	59.5672	-83.3242
-0.219204	-0.294248	-0.297815	-0.688664	-0.000402	-0.435685	21.1737	54.6576	-82.1912
-0.219204	-0.294248	-0.297815	-0.70312	-0.00763	-0.460582	19.7889	50.1886	-81.0582
-0.219204	-0.294248	-0.297815	-0.705529	0.006826	-0.473431	18.0894	45.4049	-80.6806
-0.219204	-0.294248	-0.297815	-0.727213	0.014054	-0.490296	17.1453	41.3136	-80.8065
-0.219204	-0.294248	-0.297815	-0.745684	0.010039	-0.517602	15.8235	36.9075	-81.373
-0.212569	-0.299344	-0.301986	-0.769777	0.014054	-0.538483	14.7534	32.6903	-82.7577
-0.212569	-0.299344	-0.301986	-0.784233	0.013251	-0.564985	13.8093	28.8507	-84.8348
-0.212569	-0.299344	-0.301986	-0.786643	0.034935	-0.582654	13.3057	25.3889	-86.849
-0.212569	-0.299344	-0.301986	-0.781021	0.016464	-0.600322	12.9281	21.1716	-89.8074
-0.212569	-0.299344	-0.301986	-0.781824	0.034935	-0.622006	12.9281	16.4509	-92.5139
-0.212569	-0.299344	-0.301986	-0.773793	0.014857	-0.638871	13.1798	11.919	-95.4723
-0.212569	-0.299344	-0.301986	-0.756125	0.020479	-0.646099	13.4946	7.44997	-97.6753
-0.203445	-0.303589	-0.301152	-0.754518	0.031723	-0.657343	13.8093	2.60332	-99.8783
-0.203445	-0.303589	-0.301152	-0.745684	0.020479	-0.670192	14.7534	-1.42506	-101.893
-0.203445	-0.303589	-0.301152	-0.740063	0.040557	-0.675814	15.8235	-5.13873	-103.466
-0.203445	-0.303589	-0.301152	-0.728016	0.043769	-0.670192	16.5788	-8.41179	-104.851
-0.203445	-0.303589	-0.301152	-0.719985	0.034132	-0.674208	17.46	-12.3772	-106.55
-0.203445	-0.303589	-0.301152	-0.720788	0.027707	-0.658146	18.9706	-16.2168	-107.872
-0.203445	-0.303589	-0.301152	-0.716772	0.006826	-0.642084	19.7889	-19.9304	-109.194
-0.200956	-0.308684	-0.299484	-0.721591	0.016464	-0.611566	20.6072	-23.707	-110.453
-0.200956	-0.308684	-0.299484	-0.708741	0.000402	-0.581047	20.796	-26.3507	-111.775
-0.200956	-0.308684	-0.299484	-0.702317	0.002008	-0.528846	21.1107	-27.3578	-112.656
-0.200956	-0.308684	-0.299484	-0.683042	-0.013251	-0.495115	20.2295	-27.2319	-113.789
-0.200956	-0.308684	-0.299484	-0.651721	-0.010842	-0.461385	19.4112	-26.2877	-114.544
-0.200956	-0.308684	-0.299484	-0.625218	-0.042163	-0.447732	17.46	-25.2177	-115.048
-0.200956	-0.308684	-0.299484	-0.589882	-0.040557	-0.434882	15.3199	-24.0218	-115.551
-0.19515	-0.312929	-0.298649	-0.547317	-0.046982	-0.438898	12.7392	-23.2035	-115.551
-0.19515	-0.312929	-0.298649	-0.510374	-0.068666	-0.434882	10.725	-23.0147	-114.607
-0.19515	-0.312929	-0.298649	-0.482265	-0.066256	-0.438095	8.14436	-22.8888	-113.852
-0.19515	-0.312929	-0.298649	-0.457369	-0.063044	-0.445323	5.81545	-22.8258	-112.026
-0.19515	-0.312929	-0.298649	-0.446126	-0.071075	-0.45255	3.67537	-22.3852	-109.698
-0.19515	-0.312929	-0.298649	-0.455763	-0.076697	-0.467809	1.59823	-21.8817	-107.369
-0.189344	-0.317175	-0.294478	-0.45255	-0.080712	-0.474234	0.024649	-20.0563	-104.284
-0.189344	-0.317175	-0.294478	-0.457369	-0.10079	-0.472628	-1.61188	-17.8533	-100.76
-0.189344	-0.317175	-0.294478	-0.446126	-0.091153	-0.479053	-2.80781	-15.4615	-96.857
-0.189344	-0.317175	-0.294478	-0.45255	-0.110427	-0.477447	-4.12962	-13.3214	-93.0175
-0.189344	-0.317175	-0.294478	-0.451747	-0.132914	-0.482265	-5.07377	-11.3072	-88.9891
-0.189344	-0.317175	-0.294478	-0.467006	-0.148976	-0.486281	-5.89204	-9.7336	-84.709
-0.189344	-0.317175	-0.294478	-0.469416	-0.156204	-0.483872	-6.45853	-7.40469	-80.1141
-0.185198	-0.320571	-0.293644	-0.4911	-0.171463	-0.481462	-6.64736	-4.88695	-75.5822
-0.185198	-0.320571	-0.293644	-0.495115	-0.189132	-0.47825	-7.08796	-2.30627	-71.4279
-0.185198	-0.320571	-0.293644	-0.506359	-0.205194	-0.480659	-7.15091	0.777959	-67.1477
-0.185198	-0.320571	-0.293644	-0.530452	-0.205997	-0.475037	-7.08796	4.30279	-63.3082
-0.185198	-0.320571	-0.293644	-0.544908	-0.227681	-0.487887	-7.15091	7.26114	-59.6575
-0.185198	-0.320571	-0.293644	-0.564985	-0.250168	-0.492706	-7.15091	9.02355	-56.4473
-0.185198	-0.320571	-0.293644	-0.585063	-0.262214	-0.487887	-6.83619	9.71593	-53.4261
-0.178562	-0.324817	-0.295313	-0.605944	-0.259805	-0.495918	-6.52147	10.0936	-50.7195
-0.178562	-0.324817	-0.295313	-0.631643	-0.272655	-0.487084	-6.33264	10.9119	-48.5165
-0.178562	-0.324817	-0.295313	-0.640477	-0.272655	-0.487887	-5.32555	12.7372	-45.4952
-0.178562	-0.324817	-0.295313	-0.668586	-0.267836	-0.483872	-4.63317	14.6885	-42.7257
-0.178562	-0.324817	-0.295313	-0.686254	-0.250971	-0.484675	-3.62607	16.7027	-40.6485
-0.178562	-0.324817	-0.295313	-0.695892	-0.259805	-0.493509	-2.43015	18.9057	-38.1308
-0.178562	-0.324817	-0.295313	-0.709545	-0.256592	-0.506359	-1.04539	20.6681	-35.4872
-0.177733	-0.324817	-0.298649	-0.725607	-0.246152	-0.515193	0.654083	22.4935	-32.5918
-0.177733	-0.324817	-0.298649	-0.732835	-0.235712	-0.520011	2.47944	23.5006	-29.6964
-0.177733	-0.324817	-0.298649	-0.728819	-0.254986	-0.53527	4.68246	24.3818	-26.9269
-0.177733	-0.324817	-0.298649	-0.735244	-0.24294	-0.539286	7.51492	25.3259	-23.5909
-0.177733	-0.324817	-0.298649	-0.733638	-0.238121	-0.538483	10.788	26.5218	-19.9401
-0.177733	-0.324817	-0.298649	-0.735244	-0.258199	-0.544105	14.1869	28.7249	-16.1635
-0.175244	-0.325666	-0.298649	-0.719985	-0.247758	-0.544908	17.8376	31.8091	-12.5757
-0.175244	-0.325666	-0.298649	-0.711151	-0.250168	-0.544908	21.9919	35.1451	-8.42148
-0.175244	-0.325666	-0.298649	-0.702317	-0.267836	-0.539286	25.9574	38.4182	-4.51898
-0.175244	-0.325666	-0.298649	-0.676617	-0.271048	-0.53527	29.9228	41.88	-0.364712
-0.175244	-0.325666	-0.298649	-0.666177	-0.281489	-0.520011	33.5735	45.279	3.66367
-0.175244	-0.325666	-0.298649	-0.649312	-0.277473	-0.510374	36.9725	48.3003	7.25145
-0.175244	-0.325666	-0.298649	-0.640477	-0.291126	-0.489493	40.0567	52.5175	11.2169
-0.173585	-0.327364	-0.296981	-0.63084	-0.271852	-0.486281	42.0079	56.357	14.2382
-0.173585	-0.327364	-0.296981	-0.622006	-0.259002	-0.464597	43.7074	60.3225	17.5112
-0.173585	-0.327364	-0.296981	-0.609156	-0.243743	-0.461385	44.6516	63.9103	20.2178
-0.173585	-0.327364	-0.296981	-0.598716	-0.218043	-0.455763	45.4698	67.2463	23.0503
-0.173585	-0.327364	-0.296981	-0.601928	-0.220453	-0.444519	45.9734	69.6381	25.7568
-0.173585	-0.327364	-0.296981	-0.600322	-0.205194	-0.436488	46.0993	72.4706	28.0228
-0.173585	-0.327364	-0.296981	-0.600322	-0.197163	-0.437291	45.8475	75.6807	30.4146
-0.174414	-0.327364	-0.296146	-0.603534	-0.163432	-0.425245	45.9104	79.5832	32.9324
-0.174414	-0.327364	-0.296146	-0.605944	-0.155401	-0.430063	45.0922	83.2339	34.8207
-0.174414	-0.327364	-0.296146	-0.60755	-0.143354	-0.428457	44.6516	87.0105	36.7719
-0.174414	-0.327364	-0.296146	-0.609156	-0.121671	-0.430063	44.211	90.9759	38.5973
-0.174414	-0.327364	-0.296146	-0.629234	-0.097577	-0.435685	43.5815	94.8155	40.5485
-0.174414	-0.327364	-0.296146	-0.637265	-0.079909	-0.453354	43.1409	98.655	42.0592
-0.169438	-0.330761	-0.295313	-0.65413	-0.079106	-0.455763	42.9521	102.809	43.7587
-0.169438	-0.330761	-0.295313	-0.65413	-0.059028	-0.477447	42.7003	106.586	44.8916
-0.169438	-0.330761	-0.295313	-0.669389	-0.04136	-0.487084	42.2597	110.866	45.8358
-0.169438	-0.330761	-0.295313	-0.682239	-0.031723	-0.502343	42.7633	115.461	46.5911
-0.169438	-0.330761	-0.295313	-0.67983	-0.027707	-0.510374	43.078	119.93	46.9058
-0.169438	-0.330761	-0.295313	-0.672602	-0.023692	-0.531255	43.3927	124.147	46.9688
-0.169438	-0.330761	-0.295313	-0.665374	-0.024495	-0.557757	44.0851	127.987	47.0947
-0.165291	-0.33161	-0.295313	-0.663767	-0.010842	-0.572213	45.5328	132.015	47.1576
-0.165291	-0.33161	-0.295313	-0.65413	-0.006023	-0.598716	46.9175	135.414	46.5911
-0.165291	-0.33161	-0.295313	-0.653327	-0.020479	-0.61799	48.3023	139.128	46.5911
-0.165291	-0.33161	-0.295313	-0.642084	0.010842	-0.637265	50.4424	142.778	46.4652
-0.165291	-0.33161	-0.295313	-0.638068	0.00763	-0.670192	52.2048	145.8	46.4023
-0.165291	-0.33161	-0.295313	-0.638871	0.01807	-0.691876	54.7225	149.387	46.4023
-0.165291	-0.33161	-0.295313	-0.64369	0.034132	-0.722394	57.4291	152.346	46.4023
-0.162802	-0.330761	-0.297815	-0.638068	0.033329	-0.756125	60.3874	155.367	46.8429
-0.162802	-0.330761	-0.297815	-0.634856	0.043769	-0.787446	63.8493	158.011	47.2205
-0.162802	-0.330761	-0.297815	-0.619597	0.029313	-0.828404	67.4371	160.277	47.85
-0.162802	-0.330761	-0.297815	-0.608353	0.029313	-0.861332	71.7173	163.046	49.2347
-0.162802	-0.330761	-0.297815	-0.597913	0.008433	-0.908715	76.2492	164.431	50.8713
-0.162802	-0.330761	-0.297815	-0.590685	-0.012448	-0.960114	81.2217	165.69	52.8225
-0.162802	-0.330761	-0.297815	-0.585866	-0.049391	-1.01874	86.8866	163.802	54.8997
-0.156996	-0.335855	-0.297815	-0.574623	-0.099987	-1.08138	92.7404	160.088	57.858
-0.156996	-0.335855	-0.297815	-0.569001	-0.11364	-1.1111	99.0347	153.416	60.7534
-0.156996	-0.335855	-0.297815	-0.579441	-0.166645	-1.12877	104.826	144.163	63.6488
-0.156996	-0.335855	-0.297815	-0.581851	-0.197163	-1.11993	110.742	133.211	67.2995
-0.156996	-0.335855	-0.297815	-0.582654	-0.241333	-1.09504	115.652	121.189	70.9502
-0.156996	-0.335855	-0.297815	-0.583457	-0.290323	-1.05086	119.491	108.726	75.0416
-0.156996	-0.341799	-0.29281	-0.572213	-0.314416	-1.00107	122.324	96.3261	79.8253
-0.156996	-0.341799	-0.29281	-0.552939	-0.358587	-0.937627	123.709	84.7445	85.1755
-0.156996	-0.341799	-0.29281	-0.515193	-0.38509	-0.888637	124.212	73.6665	91.3439
-0.156996	-0.341799	-0.29281	-0.482265	-0.420426	-0.837238	123.457	63.029	98.3306
-0.156996	-0.341799	-0.29281	-0.438898	-0.43167	-0.797886	121.946	53.021	106.387
-0.156996	-0.341799	-0.29281	-0.400349	-0.448535	-0.772187	120.184	43.9572	115.262
-0.156996	-0.341799	-0.29281	-0.368224	-0.438095	-0.759337	117.729	35.7116	123.697
-0.159485	-0.341799	-0.286971	-0.34895	-0.426851	-0.747291	115.463	28.599	132.824
-0.159485	-0.341799	-0.286971	-0.331281	-0.407577	-0.751306	113.952	22.4305	141.762
-0.159485	-0.341799	-0.286971	-0.316825	-0.38268	-0.752912	112.756	16.2621	150.259
-0.159485	-0.341799	-0.286971	-0.322447	-0.355375	-0.763353	111.875	10.0306	157.749
-0.159485	-0.341799	-0.286971	-0.336903	-0.298354	-0.768974	111.435	3.98808	164.17
-0.159485	-0.341799	-0.286971	-0.352965	-0.265427	-0.761746	112.19	-0.355023	169.96
-0.159485	-0.341799	-0.286971	-0.392317	-0.191541	-0.760943	113.323	-2.93571	174.555
-0.170267	-0.346894	-0.280298	-0.416411	-0.148173	-0.76014	114.771	-2.87276	177.639
-0.170267	-0.346894	-0.280298	-0.449338	-0.098381	-0.758534	117.288	-1.17329	179.465
-0.170267	-0.346894	-0.280298	-0.475037	-0.045376	-0.753715	120.121	2.22566	180.535
-0.170267	-0.346894	-0.280298	-0.503146	0.009236	-0.754518	123.52	5.81344	180.472
-0.170267	-0.346894	-0.280298	-0.525633	0.044572	-0.753715	127.611	9.33827	179.717
-0.170267	-0.346894	-0.280298	-0.556954	0.082318	-0.744078	131.199	12.4225	178.521
-0.170267	-0.346894	-0.280298	-0.576229	0.136127	-0.724804	135.416	16.0103	177.073
-0.183538	-0.344347	-0.271122	-0.608353	0.162629	-0.704726	139.57	20.9199	175.122
-0.183538	-0.344347	-0.271122	-0.631643	0.165841	-0.688664	143.41	26.6477	172.793
-0.183538	-0.344347	-0.271122	-0.659752	0.177085	-0.661358	147.186	32.6274	170.779
-0.183538	-0.344347	-0.271122	-0.682239	0.145764	-0.650115	150.271	38.7329	168.513
-0.183538	-0.344347	-0.271122	-0.707135	0.140945	-0.635659	153.04	44.0201	166.058
-0.183538	-0.344347	-0.271122	-0.725607	0.125686	-0.617187	155.117	48.6779	163.288
-0.194321	-0.346894	-0.259443	-0.735244	0.094365	-0.60755	156.88	52.3916	160.896
-0.194321	-0.346894	-0.259443	-0.728819	0.065453	-0.586669	158.076	55.287	158.63
-0.194321	-0.346894	-0.259443	-0.717576	0.037344	-0.568198	158.076	57.4271	156.49
-0.194321	-0.346894	-0.259443	-0.702317	0.027707	-0.56097	157.509	58.7489	154.917
-0.194321	-0.346894	-0.259443	-0.67742	-0.004417	-0.540892	156.565	59.0636	154.036
-0.194321	-0.346894	-0.259443	-0.646902	-0.003614	-0.52483	154.677	58.2453	153.973
-0.194321	-0.346894	-0.259443	-0.625218	-0.019676	-0.520815	152.348	57.3012	154.665
-0.201786	-0.346045	-0.251101	-0.597913	-0.033329	-0.520815	149.704	56.9865	155.987
-0.201786	-0.346045	-0.251101	-0.57141	-0.039754	-0.517602	146.998	56.8606	158.19
-0.201786	-0.346045	-0.251101	-0.554545	-0.065453	-0.528846	143.41	55.1611	160.393
-0.201786	-0.346045	-0.251101	-0.541695	-0.063044	-0.544908	140.263	53.1469	163.162
-0.201786	-0.346045	-0.251101	-0.536877	-0.076697	-0.569001	136.234	50.3774	165.68
-0.201786	-0.346045	-0.251101	-0.540892	-0.091956	-0.57141	132.898	46.8526	168.135
-0.201786	-0.346045	-0.251101	-0.560167	-0.094365	-0.58426	129.248	43.076	170.59
-0.212569	-0.348592	-0.245262	-0.57382	-0.082318	-0.603534	125.975	39.2364	172.541
-0.212569	-0.348592	-0.245262	-0.601928	-0.083925	-0.603534	123.079	35.3339	174.24
-0.212569	-0.348592	-0.245262	-0.636462	-0.08794	-0.611566	119.869	30.9279	174.996
-0.212569	-0.348592	-0.245262	-0.672602	-0.0518	-0.61799	117.477	27.2772	175.499
-0.212569	-0.348592	-0.245262	-0.707135	-0.044572	-0.611566	115.4	23.8782	175.499
-0.212569	-0.348592	-0.245262	-0.736047	-0.036541	-0.614778	113.449	20.4793	175.248
-0.225011	-0.346045	-0.236086	-0.773793	-0.011645	-0.618793	111.686	18.0874	174.366
-0.225011	-0.346045	-0.236086	-0.803508	0.006826	-0.608353	110.679	16.9544	173.359
-0.225011	-0.346045	-0.236086	-0.825192	0.024495	-0.613172	109.483	16.1991	171.974
-0.225011	-0.346045	-0.236086	-0.850088	0.059831	-0.609156	109.106	16.1991	170.653
-0.225011	-0.346045	-0.236086	-0.869363	0.060635	-0.608353	107.973	16.4509	168.89
-0.225011	-0.346045	-0.236086	-0.879	0.078303	-0.601928	107.532	16.8285	167.38
-0.225011	-0.346045	-0.236086	-0.89185	0.093562	-0.593094	106.966	17.458	165.491
-0.237452	-0.342649	-0.228579	-0.903896	0.091956	-0.579441	106.714	18.1504	163.414
-0.237452	-0.342649	-0.228579	-0.907912	0.112836	-0.570607	106.147	19.4722	161.526
-0.237452	-0.342649	-0.228579	-0.908715	0.095168	-0.565788	105.392	20.9199	159.323
-0.237452	-0.342649	-0.228579	-0.914337	0.090349	-0.554545	104.511	22.1787	157.12
-0.237452	-0.342649	-0.228579	-0.903093	0.099184	-0.54812	103.378	23.2488	154.917
-0.237452	-0.342649	-0.228579	-0.892653	0.087137	-0.536877	101.804	24.5076	152.84
-0.237452	-0.342649	-0.228579	-0.882212	0.067862	-0.541695	100.042	25.6406	150.637
-0.246575	-0.34095	-0.222739	-0.864544	0.063847	-0.529649	98.6571	27.2772	148.622
-0.246575	-0.34095	-0.222739	-0.846073	0.058225	-0.516799	96.3911	29.0396	146.482
-0.246575	-0.34095	-0.222739	-0.833223	0.035738	-0.502343	94.3769	31.4944	144.279
-0.246575	-0.34095	-0.222739	-0.816358	0.034935	-0.507965	91.6703	34.0751	142.202
-0.246575	-0.34095	-0.222739	-0.793871	0.048588	-0.500737	89.2785	37.1593	140.125
-0.246575	-0.34095	-0.222739	-0.774596	0.040557	-0.504752	86.9496	40.4323	138.426
-0.246575	-0.34095	-0.222739	-0.748897	0.016464	-0.503146	84.5577	43.6425	136.726
-0.255699	-0.337553	-0.218568	-0.734441	0.023692	-0.520011	81.7882	47.1673	134.964
-0.255699	-0.337553	-0.218568	-0.724	0.018873	-0.533664	79.1446	50.3774	133.642
-0.255699	-0.337553	-0.218568	-0.706332	0.011645	-0.53768	76.9416	53.7764	132.635
-0.255699	-0.337553	-0.218568	-0.691073	0.013251	-0.568198	74.4868	56.4829	130.684
-0.255699	-0.337553	-0.218568	-0.702317	0.012448	-0.581851	72.4726	59.0007	129.991
-0.255699	-0.337553	-0.218568	-0.696695	0.021282	-0.593094	70.5213	61.3296	128.984
-0.263164	-0.330761	-0.214397	-0.696695	0.00763	-0.615581	68.696	63.092	127.662
-0.263164	-0.330761	-0.214397	-0.693482	0.016464	-0.626021	66.9336	64.5397	126.529
-0.263164	-0.330761	-0.214397	-0.699104	0.026904	-0.640477	65.6117	65.8615	125.522
-0.263164	-0.330761	-0.214397	-0.706332	0.020479	-0.652524	64.2899	66.428	124.389
-0.263164	-0.330761	-0.214397	-0.719182	0.017267	-0.674208	63.094	67.1204	123.508
-0.263164	-0.330761	-0.214397	-0.715166	0.038951	-0.69027	61.961	67.2463	122.186
-0.263164	-0.330761	-0.214397	-0.723197	0.029313	-0.709545	61.2686	67.2463	121.116
-0.26897	-0.328213	-0.215232	-0.722394	0.035738	-0.723197	60.7651	66.9945	119.92
-0.26897	-0.328213	-0.215232	-0.721591	0.045376	-0.740866	60.5763	66.0503	118.41
-0.26897	-0.328213	-0.215232	-0.724	0.034132	-0.7497	60.2615	65.4209	117.528
-0.26897	-0.328213	-0.215232	-0.724	0.017267	-0.766565	60.2615	63.9103	115.766
-0.26897	-0.328213	-0.215232	-0.719182	0.017267	-0.780218	60.5763	62.5255	114.759
-0.26897	-0.328213	-0.215232	-0.709545	0.039754	-0.801099	60.6392	60.826	113.311
-0.26897	-0.328213	-0.215232	-0.695089	0.029313	-0.80913	61.0798	58.8118	112.304
-0.273947	-0.323968	-0.211895	-0.691876	0.013251	-0.813145	61.7092	56.7976	111.297
-0.273947	-0.323968	-0.211895	-0.672602	0.022085	-0.826798	62.2757	54.7835	110.164
-0.273947	-0.323968	-0.211895	-0.666177	0.003614	-0.831617	62.9052	52.5175	109.66
-0.273947	-0.323968	-0.211895	-0.653327	0.010039	-0.844466	63.4717	49.8739	109.157
-0.273947	-0.323968	-0.211895	-0.642887	0.00763	-0.840451	64.227	47.7338	108.842
-0.273947	-0.323968	-0.211895	-0.626021	0.020479	-0.850088	64.6046	45.6566	108.527
-0.273947	-0.323968	-0.211895	-0.6204	0.018873	-0.854104	65.5488	43.013	108.402
-0.281412	-0.320571	-0.214397	-0.615581	0.006023	-0.851694	66.1153	40.0547	108.339
-0.281412	-0.320571	-0.214397	-0.597913	0.021282	-0.858922	66.9965	37.6628	108.527
-0.281412	-0.320571	-0.214397	-0.593897	0.00522	-0.86615	67.3742	35.208	108.527
-0.281412	-0.320571	-0.214397	-0.582654	0.010039	-0.870166	68.2554	32.3126	108.653
-0.281412	-0.320571	-0.214397	-0.577032	0.011645	-0.871772	68.8219	30.2355	108.59
-0.281412	-0.320571	-0.214397	-0.556954	0.001205	-0.875788	69.2625	27.8436	108.842
-0.287218	-0.314628	-0.207724	-0.544908	0.004417	-0.875788	70.1437	25.5147	109.283
-0.287218	-0.314628	-0.207724	-0.526436	0.004417	-0.885425	70.5843	23.1229	109.22
-0.287218	-0.314628	-0.207724	-0.519208	0.004417	-0.882212	71.4025	20.6052	109.346
-0.287218	-0.314628	-0.207724	-0.506359	-0.003614	-0.873378	72.1579	18.528	109.598
-0.287218	-0.314628	-0.207724	-0.495918	-0.00763	-0.880606	72.7244	16.0732	109.598
-0.287218	-0.314628	-0.207724	-0.490296	-0.009236	-0.876591	73.4797	13.8073	109.849
-0.287218	-0.314628	-0.207724	-0.482265	-0.009236	-0.881409	73.9832	11.7301	109.66
-0.293024	-0.313778	-0.206056	-0.483069	-0.010039	-0.882212	74.8015	9.46416	109.66
-0.293024	-0.313778	-0.206056	-0.475037	-0.014054	-0.883016	75.5568	7.76468	109.472
-0.293024	-0.313778	-0.206056	-0.485478	0.00763	-0.882212	76.0604	4.68045	109.157
-0.293024	-0.313778	-0.206056	-0.482265	0.004417	-0.883819	76.7527	2.91804	108.842
-0.293024	-0.313778	-0.206056	-0.482265	0.004417	-0.874984	77.4451	0.022638	108.465
-0.293024	-0.313778	-0.206056	-0.489493	0.014054	-0.878197	78.0116	-1.92861	107.709
-0.293024	-0.313778	-0.206056	-0.499131	0.030116	-0.870166	78.3263	-4.76107	107.017
-0.300489	-0.31208	-0.200217	-0.505555	0.049391	-0.858922	78.8299	-7.08997	106.199
-0.300489	-0.31208	-0.200217	-0.507965	0.06465	-0.85571	79.1446	-8.7265	105.506
-0.300489	-0.31208	-0.200217	-0.512783	0.06465	-0.853301	79.1446	-11.7478	104.562
-0.300489	-0.31208	-0.200217	-0.515996	0.071075	-0.843663	79.0816	-14.832	103.618
-0.300489	-0.31208	-0.200217	-0.527239	0.083925	-0.826798	79.2075	-16.1538	102.926
-0.300489	-0.31208	-0.200217	-0.534467	0.094365	-0.824389	78.4522	-17.7274	101.918
-0.308783	-0.306136	-0.196046	-0.53768	0.103199	-0.81957	77.6969	-19.6157	101.226
-0.308783	-0.306136	-0.196046	-0.544105	0.08794	-0.817161	77.1304	-22.1964	99.9672
-0.308783	-0.306136	-0.196046	-0.546514	0.107215	-0.810736	76.3121	-25.8471	99.4636
-0.308783	-0.306136	-0.196046	-0.560167	0.099184	-0.802705	75.1791	-29.7496	98.0789
-0.308783	-0.306136	-0.196046	-0.564985	0.096774	-0.801902	73.9203	-32.9597	97.2606
-0.308783	-0.306136	-0.196046	-0.581851	0.078303	-0.791461	72.8502	-36.5475	96.0647
-0.308783	-0.306136	-0.196046	-0.583457	0.084728	-0.784233	71.4655	-39.8835	95.1205
-0.315419	-0.303589	-0.187704	-0.593094	0.084728	-0.775399	70.5843	-43.3454	93.9875
-0.315419	-0.303589	-0.187704	-0.601928	0.067059	-0.764959	69.766	-46.4296	93.1693
-0.315419	-0.303589	-0.187704	-0.609959	0.050997	-0.751306	68.7589	-49.388	92.5398
-0.315419	-0.303589	-0.187704	-0.613975	0.04136	-0.740866	67.8777	-51.9057	92.0992
-0.315419	-0.303589	-0.187704	-0.611566	0.045376	-0.741669	66.9336	-54.2346	91.3439
-0.315419	-0.303589	-0.187704	-0.622809	0.046982	-0.731228	66.1153	-56.3747	90.7774
-0.315419	-0.303589	-0.187704	-0.61799	0.038148	-0.73685	65.4229	-58.326	90.3368
-0.322054	-0.299344	-0.181864	-0.61799	0.026904	-0.731228	64.7305	-60.0254	89.9592
-0.322054	-0.299344	-0.181864	-0.616384	0.030116	-0.724804	64.1011	-61.4102	89.7074
-0.322054	-0.299344	-0.181864	-0.606747	0.019676	-0.719985	63.5346	-62.6691	89.7074
-0.322054	-0.299344	-0.181864	-0.598716	0.017267	-0.722394	63.2828	-63.7391	89.5815
-0.322054	-0.299344	-0.181864	-0.592291	0.026101	-0.711954	63.2828	-64.6203	89.8962
-0.322054	-0.299344	-0.181864	-0.585063	0.014857	-0.712757	63.094	-65.8792	90.148
-0.322054	-0.299344	-0.181864	-0.577032	0.013251	-0.715166	62.7793	-67.0122	90.2109
-0.330349	-0.294248	-0.172689	-0.577032	0.002008	-0.707938	63.0311	-67.5786	90.5257
-0.330349	-0.294248	-0.172689	-0.576229	0.012448	-0.693482	63.1569	-68.2081	91.0292
-0.330349	-0.294248	-0.172689	-0.570607	-0.015661	-0.689467	63.3458	-68.7116	91.5327
-0.330349	-0.294248	-0.172689	-0.568198	-0.010039	-0.687058	63.8493	-69.0263	91.9734
-0.330349	-0.294248	-0.172689	-0.575426	0.002811	-0.668586	64.1011	-69.4669	91.9734
-0.330349	-0.294248	-0.172689	-0.581047	0.004417	-0.671799	64.5417	-69.5928	92.414
-0.335325	-0.2934	-0.164347	-0.578638	-0.014857	-0.653327	65.1711	-69.5299	92.8546
-0.335325	-0.2934	-0.164347	-0.599519	-0.008433	-0.645296	65.4859	-69.2781	92.8546
-0.335325	-0.2934	-0.164347	-0.603534	-0.008433	-0.632446	65.9265	-68.6487	92.8546
-0.335325	-0.2934	-0.164347	-0.611566	-0.013251	-0.623612	66.6818	-67.8304	92.8546
-0.335325	-0.2934	-0.164347	-0.622006	-0.01807	-0.613172	67.1224	-66.6345	92.6657
-0.335325	-0.2934	-0.164347	-0.627628	-0.025298	-0.605944	67.6259	-65.5645	92.5398
-0.335325	-0.2934	-0.164347	-0.632446	-0.021282	-0.600322	68.1295	-64.1168	92.2251
-0.345278	-0.287456	-0.157674	-0.631643	-0.011645	-0.592291	68.5071	-62.4173	92.351
-0.345278	-0.287456	-0.157674	-0.638871	-0.008433	-0.58426	68.8848	-61.0325	91.5957
-0.345278	-0.287456	-0.157674	-0.646902	0.009236	-0.574623	69.0736	-59.1442	91.7845
-0.345278	-0.287456	-0.157674	-0.649312	0.022889	-0.57141	69.3254	-57.0671	91.4698
-0.345278	-0.287456	-0.157674	-0.650918	0.006826	-0.559364	69.766	-54.927	91.4698
-0.345278	-0.287456	-0.157674	-0.650918	0.012448	-0.553742	69.7031	-52.724	91.5327
-0.345278	-0.287456	-0.157674	-0.654933	0.024495	-0.540892	70.0178	-50.2692	91.4698
-0.351914	-0.279814	-0.147663	-0.649312	0.024495	-0.539286	69.829	-48.0032	91.281
-0.351914	-0.279814	-0.147663	-0.655736	0.047785	-0.533664	70.2066	-45.1708	91.4698
-0.351914	-0.279814	-0.147663	-0.661358	0.022889	-0.528042	69.8919	-42.716	90.9033
-0.351914	-0.279814	-0.147663	-0.661358	0.048588	-0.524027	69.9548	-40.1353	91.0921
-0.351914	-0.279814	-0.147663	-0.669389	0.049391	-0.51198	69.8919	-37.177	90.6515
-0.351914	-0.279814	-0.147663	-0.662964	0.038951	-0.517602	69.766	-34.7222	90.148
-0.361038	-0.278965	-0.142658	-0.674208	0.042163	-0.512783	69.4513	-31.8897	89.8962
-0.361038	-0.278965	-0.142658	-0.67742	0.034935	-0.513587	69.3254	-29.1202	89.078
-0.361038	-0.278965	-0.142658	-0.67983	0.042163	-0.515193	69.1366	-26.3507	88.3856
-0.361038	-0.278965	-0.142658	-0.686254	0.040557	-0.50154	69.2625	-23.2664	88.0079
-0.361038	-0.278965	-0.142658	-0.687861	0.038148	-0.510374	69.0736	-20.2452	87.3785
-0.361038	-0.278965	-0.142658	-0.67983	0.052603	-0.513587	68.8848	-17.1609	86.749
-0.361038	-0.278965	-0.142658	-0.688664	0.032526	-0.52483	68.633	-14.6432	85.8049
-0.364356	-0.271323	-0.137654	-0.687861	0.053407	-0.526436	68.7589	-11.8737	85.1755
-0.364356	-0.271323	-0.137654	-0.69027	0.038951	-0.528042	68.8219	-9.04122	84.3572
-0.364356	-0.271323	-0.137654	-0.694285	0.046982	-0.529649	68.9477	-6.01994	83.5389
-0.364356	-0.271323	-0.137654	-0.69027	0.044572	-0.544908	68.7589	-3.43925	82.7836
-0.364356	-0.271323	-0.137654	-0.69027	0.038951	-0.548923	68.8219	-0.229136	82.2801
-0.364356	-0.271323	-0.137654	-0.692679	0.029313	-0.546514	69.0107	2.22566	81.4618
-0.364356	-0.271323	-0.137654	-0.684648	0.045376	-0.553742	68.8219	4.42868	80.8953
-0.369332	-0.267926	-0.131814	-0.686254	0.053407	-0.564182	68.8219	6.25404	80.14
-0.369332	-0.267926	-0.131814	-0.681436	0.056619	-0.569001	69.1366	8.39412	79.6994
-0.369332	-0.267926	-0.131814	-0.679026	0.049391	-0.57382	69.1366	10.2195	79.1958
-0.369332	-0.267926	-0.131814	-0.682239	0.0518	-0.582654	68.8848	11.4154	78.6923
-0.369332	-0.267926	-0.131814	-0.683042	0.0518	-0.580244	68.8848	12.8631	78.1258
-0.369332	-0.267926	-0.131814	-0.683042	0.049391	-0.593094	68.9477	13.8702	77.6222
-0.369332	-0.267926	-0.131814	-0.684648	0.022889	-0.596307	68.696	14.5626	77.1187
-0.37265	-0.26453	-0.131814	-0.684648	0.026904	-0.590685	68.696	15.1291	76.741
-0.37265	-0.26453	-0.131814	-0.687861	0.01807	-0.601928	68.1295	15.4438	76.0487
-0.37265	-0.26453	-0.131814	-0.680633	0.017267	-0.605944	67.9406	16.1362	75.4822
-0.37265	-0.26453	-0.131814	-0.67983	0.002811	-0.608353	67.3112	16.5768	74.9786
-0.37265	-0.26453	-0.131814	-0.685451	-0.002811	-0.60755	67.1224	16.7027	74.2862
-0.37265	-0.26453	-0.131814	-0.685451	0.003614	-0.605944	66.43	16.6397	73.8456
-0.377627	-0.261134	-0.124307	-0.691073	-0.004417	-0.605944	66.0523	16.9544	73.2791
-0.377627	-0.261134	-0.124307	-0.691876	-0.014857	-0.611566	65.36	16.9544	72.7756
-0.377627	-0.261134	-0.124307	-0.695892	-0.035738	-0.624415	64.2899	16.4509	71.7056
-0.377627	-0.261134	-0.124307	-0.691073	-0.029313	-0.630037	63.9752	16.4509	71.4538
-0.377627	-0.261134	-0.124307	-0.683845	-0.021282	-0.637265	63.4087	16.2621	71.0132
-0.377627	-0.261134	-0.124307	-0.683845	-0.024495	-0.636462	62.7163	16.0103	70.3208
-0.377627	-0.261134	-0.124307	-0.678223	-0.023692	-0.652524	62.2757	15.7585	70.3837
-0.381774	-0.254341	-0.125975	-0.679026	-0.002811	-0.658146	61.8981	15.192	70.0061
-0.381774	-0.254341	-0.125975	-0.67742	-0.00522	-0.663767	61.4575	14.3108	69.8802
-0.381774	-0.254341	-0.125975	-0.662964	-0.009236	-0.670995	61.3316	13.8702	70.2579
-0.381774	-0.254341	-0.125975	-0.66698	0.00522	-0.679026	61.1428	12.4225	70.3837
-0.381774	-0.254341	-0.125975	-0.650115	0.014054	-0.694285	61.2057	11.6042	70.8873
-0.381774	-0.254341	-0.125975	-0.656539	-0.002008	-0.687861	61.2686	10.6601	71.0132
-0.381774	-0.254341	-0.125975	-0.656539	0.018873	-0.696695	61.2686	9.46416	71.5797
-0.385921	-0.250944	-0.121804	-0.652524	0.014857	-0.701513	61.4575	8.14234	71.7685
-0.385921	-0.250944	-0.121804	-0.655736	0.023692	-0.699104	61.6463	6.94642	72.0832
-0.385921	-0.250944	-0.121804	-0.661358	0.013251	-0.698301	61.7722	5.87638	72.5238
-0.385921	-0.250944	-0.121804	-0.671799	0.024495	-0.697498	61.961	4.55457	72.335
-0.385921	-0.250944	-0.121804	-0.676617	0.019676	-0.695892	62.1498	3.48453	71.8944
-0.385921	-0.250944	-0.121804	-0.675814	0.021282	-0.697498	62.024	2.35155	71.5167
-0.385921	-0.250944	-0.121804	-0.680633	0.00522	-0.691876	62.4016	1.91094	71.1391
-0.389239	-0.249246	-0.119301	-0.678223	0.020479	-0.695892	62.2757	0.777959	70.3208
-0.389239	-0.249246	-0.119301	-0.673405	0.030116	-0.692679	62.2757	-0.417967	69.4396
-0.389239	-0.249246	-0.119301	-0.682239	0.017267	-0.69027	62.2757	-1.86567	68.6843
-0.389239	-0.249246	-0.119301	-0.688664	0.036541	-0.687058	62.1498	-2.55804	67.3625
-0.389239	-0.249246	-0.119301	-0.675011	0.029313	-0.683845	62.1498	-3.43925	66.6071
-0.389239	-0.249246	-0.119301	-0.67742	0.043769	-0.67742	61.8351	-4.50929	65.663
-0.391727	-0.242453	-0.11513	-0.678223	0.044572	-0.676617	61.3945	-5.51639	64.7188
-0.391727	-0.242453	-0.11513	-0.67983	0.047785	-0.666177	60.828	-6.77526	63.5858
-0.391727	-0.242453	-0.11513	-0.678223	0.049391	-0.657343	60.5763	-7.08997	63.2082
-0.391727	-0.242453	-0.11513	-0.671799	0.055013	-0.651721	60.0098	-7.78235	62.3899
-0.391727	-0.242453	-0.11513	-0.670995	0.066256	-0.651721	59.3803	-7.8453	61.6975
-0.391727	-0.242453	-0.11513	-0.673405	0.05421	-0.648508	58.8138	-8.03413	61.0052
-0.391727	-0.242453	-0.11513	-0.66698	0.044572	-0.64369	58.3103	-8.2859	60.5646
-0.395045	-0.238207	-0.112628	-0.664571	0.04136	-0.640477	57.555	-8.66356	59.6834
-0.395045	-0.238207	-0.112628	-0.661358	0.034935	-0.640477	56.9255	-8.91533	59.2428
-0.395045	-0.238207	-0.112628	-0.661358	0.022889	-0.642887	56.2332	-8.97828	58.8021
-0.395045	-0.238207	-0.112628	-0.662964	-0.009236	-0.634856	55.7926	-8.97828	58.1727
-0.395045	-0.238207	-0.112628	-0.661358	-0.000402	-0.632446	55.2261	-8.53767	57.5433
-0.395045	-0.238207	-0.112628	-0.652524	-0.01807	-0.634053	54.7225	-8.78945	56.5991
-0.395045	-0.238207	-0.112628	-0.648508	-0.040557	-0.64128	54.3449	-8.41179	56.2215
-0.396704	-0.234811	-0.108457	-0.64128	-0.021282	-0.639674	54.0931	-8.03413	55.7809
-0.396704	-0.234811	-0.108457	-0.645296	-0.031723	-0.637265	53.8413	-7.53058	55.4661
-0.396704	-0.234811	-0.108457	-0.64128	-0.042163	-0.645296	53.6525	-7.21586	54.8997
-0.396704	-0.234811	-0.108457	-0.637265	-0.036541	-0.645296	53.5895	-6.8382	54.5849
-0.396704	-0.234811	-0.108457	-0.633249	-0.050194	-0.639674	53.7784	-5.83111	54.3961
-0.396704	-0.234811	-0.108457	-0.634053	-0.039754	-0.644493	53.4637	-5.26461	54.2702
-0.400851	-0.230565	-0.105955	-0.629234	-0.027707	-0.64369	54.0931	-4.25752	54.522
-0.400851	-0.230565	-0.105955	-0.631643	-0.026904	-0.642084	54.0931	-3.9428	54.6479
-0.400851	-0.230565	-0.105955	-0.630037	-0.01807	-0.642887	54.2819	-3.62808	54.5849
-0.400851	-0.230565	-0.105955	-0.626021	-0.022085	-0.642887	54.7225	-2.74688	55.0255
-0.400851	-0.230565	-0.105955	-0.635659	-0.011645	-0.639674	55.1002	-2.36921	55.2144
-0.400851	-0.230565	-0.105955	-0.630037	-0.018873	-0.647705	55.289	-1.73978	55.5291
-0.400851	-0.230565	-0.105955	-0.637265	0.001205	-0.638871	55.6037	-1.11034	55.4032
-0.406657	-0.228019	-0.103453	-0.635659	0.001205	-0.646099	55.9184	-0.606797	55.655
-0.406657	-0.228019	-0.103453	-0.638871	-0.010842	-0.644493	55.9814	-0.417967	55.8438
-0.406657	-0.228019	-0.103453	-0.644493	-0.001205	-0.638871	56.6108	0.337355	55.7809
-0.406657	-0.228019	-0.103453	-0.645296	0.001205	-0.642887	56.5479	0.652072	55.5291
-0.406657	-0.228019	-0.103453	-0.647705	0.00522	-0.64128	56.9885	1.28151	55.5291
-0.406657	-0.228019	-0.103453	-0.646902	-0.00763	-0.642887	57.0514	1.28151	54.8367
-0.406657	-0.228019	-0.103453	-0.640477	-0.006023	-0.635659	57.1144	1.848	54.522
-0.408316	-0.222923	-0.100115	-0.654933	-0.006826	-0.631643	56.9255	2.03683	53.8296
-0.408316	-0.222923	-0.100115	-0.648508	-0.008433	-0.635659	57.1773	2.41449	53.1372
-0.408316	-0.222923	-0.100115	-0.650918	-0.009236	-0.632446	56.7367	2.91804	52.9484
-0.408316	-0.222923	-0.100115	-0.647705	-0.00763	-0.63084	56.6738	3.54747	52.1931
-0.408316	-0.222923	-0.100115	-0.646099	-0.003614	-0.627628	56.359	4.05102	51.6266
-0.408316	-0.222923	-0.100115	-0.645296	-0.000402	-0.628431	56.5479	4.68045	51.4378
-0.408316	-0.222923	-0.100115	-0.64369	-0.009236	-0.634856	56.2961	5.30989	51.0601
-0.409975	-0.220377	-0.098447	-0.637265	-0.004417	-0.63084	56.1702	5.68755	50.7454
-0.409975	-0.220377	-0.098447	-0.639674	0.006826	-0.627628	55.9184	6.12815	50.4936
-0.409975	-0.220377	-0.098447	-0.634053	0.001205	-0.633249	55.9184	6.56876	50.5566
-0.409975	-0.220377	-0.098447	-0.627628	0.006023	-0.638871	56.1073	7.19819	50.9342
-0.409975	-0.220377	-0.098447	-0.63084	0.001205	-0.632446	55.9184	7.57585	50.9342
-0.409975	-0.220377	-0.098447	-0.634053	-0.020479	-0.639674	55.9184	7.89057	51.2489
-0.413292	-0.216131	-0.0959442	-0.642887	-0.021282	-0.634053	55.7926	8.33118	51.5007
-0.413292	-0.216131	-0.0959442	-0.644493	-0.019676	-0.633249	56.0443	8.52	51.4378
-0.413292	-0.216131	-0.0959442	-0.646099	-0.034935	-0.640477	55.8555	8.58295	51.6895
-0.413292	-0.216131	-0.0959442	-0.647705	-0.031723	-0.636462	55.9814	8.77178	51.8154
-0.413292	-0.216131	-0.0959442	-0.650918	-0.047785	-0.64369	55.7296	8.77178	51.8154
-0.413292	-0.216131	-0.0959442	-0.646099	-0.059028	-0.65413	56.0443	9.21238	51.9413
-0.413292	-0.216131	-0.0959442	-0.647705	-0.06465	-0.646902	55.9184	9.0865	52.0043
-0.412463	-0.213583	-0.094276	-0.654933	-0.061438	-0.646902	55.9184	9.21238	51.9413
-0.412463	-0.213583	-0.094276	-0.654933	-0.065453	-0.650115	56.1702	9.33827	52.0043
-0.412463	-0.213583	-0.094276	-0.653327	-0.046982	-0.655736	56.2961	9.5271	51.6895
-0.412463	-0.213583	-0.094276	-0.652524	-0.066256	-0.650918	56.0443	9.59004	51.6266
-0.412463	-0.213583	-0.094276	-0.650918	-0.056619	-0.660555	56.1073	9.46416	51.3119
-0.412463	-0.213583	-0.094276	-0.646902	-0.060635	-0.658146	56.359	9.84182	51.5636
-0.412463	-0.213583	-0.094276	-0.642887	-0.060635	-0.660555	56.5479	9.9677	51.3748
-0.414122	-0.209338	-0.0901058	-0.639674	-0.048588	-0.655736	56.6108	9.59004	51.3119
-0.414122	-0.209338	-0.0901058	-0.635659	-0.047785	-0.653327	56.8626	10.2195	51.6266
-0.414122	-0.209338	-0.0901058	-0.636462	-0.046982	-0.657343	57.1144	10.0306	51.3748
-0.414122	-0.209338	-0.0901058	-0.637265	-0.040557	-0.661358	57.0514	10.4713	51.6266
-0.414122	-0.209338	-0.0901058	-0.632446	-0.02851	-0.660555	57.1773	10.2195	51.7525
-0.414122	-0.209338	-0.0901058	-0.634856	-0.033329	-0.660555	57.3032	10.4083	51.8154
-0.414122	-0.209338	-0.0901058	-0.638068	-0.024495	-0.661358	57.4291	10.5342	52.1931
-0.41744	-0.206791	-0.0926077	-0.638068	-0.02851	-0.658146	57.555	10.5342	52.256
-0.41744	-0.206791	-0.0926077	-0.635659	-0.010039	-0.657343	57.6809	10.5971	52.5078
-0.41744	-0.206791	-0.0926077	-0.642084	-0.016464	-0.657343	57.7438	10.4083	52.0672
-0.41744	-0.206791	-0.0926077	-0.647705	-0.004417	-0.657343	57.8067	10.4713	52.1301
-0.41744	-0.206791	-0.0926077	-0.647705	-0.00522	-0.644493	57.8697	10.2824	51.9413
-0.41744	-0.206791	-0.0926077	-0.648508	0.000402	-0.651721	57.3661	9.84182	51.5007
-0.419098	-0.203394	-0.0909395	-0.653327	-0.014054	-0.644493	57.3661	9.59004	51.3119
-0.419098	-0.203394	-0.0909395	-0.651721	0.002811	-0.638068	57.0514	9.65299	50.7454
-0.419098	-0.203394	-0.0909395	-0.649312	0.000402	-0.642084	56.7367	9.71593	50.2418
-0.419098	-0.203394	-0.0909395	-0.648508	-0.010039	-0.638068	56.5479	9.84182	49.7383
-0.419098	-0.203394	-0.0909395	-0.648508	-0.004417	-0.640477	56.2332	10.1565	49.1718
-0.419098	-0.203394	-0.0909395	-0.649312	-0.010039	-0.647705	56.1073	10.1565	48.6053
-0.419098	-0.203394	-0.0909395	-0.646902	-0.00763	-0.645296	55.6037	10.2824	48.1647
-0.419098	-0.198299	-0.0892712	-0.638068	-0.00763	-0.64128	55.7926	10.723	47.9759
-0.419098	-0.198299	-0.0892712	-0.640477	-0.00522	-0.645296	55.1631	10.6601	47.5982
-0.419098	-0.198299	-0.0892712	-0.631643	-0.024495	-0.657343	55.0372	10.8489	47.0317
-0.419098	-0.198299	-0.0892712	-0.627628	-0.046982	-0.659752	55.1002	10.786	47.1576
-0.419098	-0.198299	-0.0892712	-0.63084	-0.039754	-0.659752	55.2261	11.3525	47.1576
-0.419098	-0.198299	-0.0892712	-0.629234	-0.037344	-0.658146	55.5408	11.2266	47.0947
-0.419098	-0.198299	-0.0892712	-0.627628	-0.044572	-0.670995	55.6037	11.1007	47.2835
-0.423246	-0.194903	-0.087603	-0.625218	-0.052603	-0.670995	55.9184	11.3525	47.3464
-0.423246	-0.194903	-0.087603	-0.626021	-0.067059	-0.667783	56.4849	11.4154	47.4723
-0.423246	-0.194903	-0.087603	-0.627628	-0.067059	-0.668586	56.9255	11.2266	47.6612
-0.423246	-0.194903	-0.087603	-0.631643	-0.073484	-0.670192	57.4291	11.3525	47.9129
-0.423246	-0.194903	-0.087603	-0.634053	-0.085531	-0.662161	57.492	11.5413	48.1647
-0.423246	-0.194903	-0.087603	-0.638871	-0.084728	-0.662964	57.8697	11.7301	48.4165
-0.424904	-0.191506	-0.0867684	-0.636462	-0.086334	-0.662964	57.9956	11.9819	48.5424
-0.424904	-0.191506	-0.0867684	-0.638871	-0.072681	-0.656539	58.4362	12.4225	48.6682
-0.424904	-0.191506	-0.0867684	-0.634053	-0.092759	-0.653327	58.625	12.7372	48.5424
-0.424904	-0.191506	-0.0867684	-0.645296	-0.08794	-0.653327	58.4991	13.2408	48.7312
-0.424904	-0.191506	-0.0867684	-0.638068	-0.085531	-0.653327	58.625	13.6814	48.92
-0.424904	-0.191506	-0.0867684	-0.632446	-0.087137	-0.647705	58.688	14.4367	49.1718
-0.424904	-0.191506	-0.0867684	-0.63084	-0.079106	-0.650918	58.625	14.8144	49.4236
-0.429052	-0.18811	-0.0867684	-0.621203	-0.072681	-0.657343	58.8768	15.0661	49.6124
-0.429052	-0.18811	-0.0867684	-0.623612	-0.079909	-0.657343	58.7509	15.4438	49.6124
-0.429052	-0.18811	-0.0867684	-0.629234	-0.060635	-0.656539	58.8768	15.6956	49.8012
-0.429052	-0.18811	-0.0867684	-0.624415	-0.05421	-0.658949	59.0027	16.325	49.8012
-0.429052	-0.18811	-0.0867684	-0.6204	-0.050194	-0.660555	58.8138	16.4509	49.9901
-0.429052	-0.18811	-0.0867684	-0.613975	-0.042163	-0.667783	59.0027	16.4509	50.2418
-0.429052	-0.18811	-0.0867684	-0.618793	-0.038148	-0.666177	59.0656	16.5768	50.3677
-0.430711	-0.183015	-0.0851002	-0.627628	-0.030116	-0.656539	58.9397	16.4509	50.6195
-0.430711	-0.183015	-0.0851002	-0.624415	-0.032526	-0.657343	59.2544	16.325	50.3677
-0.430711	-0.183015	-0.0851002	-0.622006	-0.01807	-0.653327	59.1286	16.1362	50.4936
-0.430711	-0.183015	-0.0851002	-0.628431	-0.012448	-0.656539	58.8768	15.9473	50.1159
-0.430711	-0.183015	-0.0851002	-0.630037	-0.019676	-0.661358	59.0027	16.2621	49.9901
-0.430711	-0.183015	-0.0851002	-0.636462	-0.016464	-0.656539	59.0027	16.1362	49.8642
-0.430711	-0.183015	-0.0851002	-0.634053	-0.02851	-0.657343	58.8138	15.8844	49.4865
-0.429052	-0.180468	-0.0851002	-0.632446	-0.026904	-0.656539	58.5621	15.9473	48.8571
-0.429052	-0.180468	-0.0851002	-0.633249	-0.003614	-0.653327	58.625	16.1362	49.0459
-0.429052	-0.180468	-0.0851002	-0.638068	-0.012448	-0.661358	58.3732	16.0732	48.0388
-0.429052	-0.180468	-0.0851002	-0.64128	-0.031723	-0.661358	58.3103	16.325	47.4094
-0.429052	-0.180468	-0.0851002	-0.638068	-0.032526	-0.662964	57.9956	16.5768	46.9058
-0.429052	-0.180468	-0.0851002	-0.642084	-0.02851	-0.657343	57.8697	16.8285	46.4023
-0.434028	-0.176222	-0.0817637	-0.636462	-0.04136	-0.660555	57.7438	16.9544	45.4581
-0.434028	-0.176222	-0.0817637	-0.630037	-0.038951	-0.66698	57.555	17.0803	44.7658
-0.434028	-0.176222	-0.0817637	-0.632446	-0.050997	-0.669389	57.0514	17.0174	44.3251
-0.434028	-0.176222	-0.0817637	-0.634053	-0.052603	-0.664571	57.492	17.458	43.9475
-0.434028	-0.176222	-0.0817637	-0.623612	-0.057422	-0.668586	56.9255	17.2691	43.4439
-0.434028	-0.176222	-0.0817637	-0.633249	-0.056619	-0.66698	56.7997	17.395	43.1292
-0.434028	-0.176222	-0.0817637	-0.630037	-0.045376	-0.669389	56.6738	16.9544	42.7516
-0.432369	-0.172826	-0.0851002	-0.624415	-0.04136	-0.674208	56.6738	16.8915	42.248
-0.432369	-0.172826	-0.0851002	-0.631643	-0.052603	-0.668586	56.7367	16.8285	42.1851
-0.432369	-0.172826	-0.0851002	-0.634053	-0.050997	-0.670995	56.2332	16.3879	41.9333
-0.432369	-0.172826	-0.0851002	-0.630037	-0.059831	-0.668586	56.2332	15.8844	42.1221
-0.432369	-0.172826	-0.0851002	-0.636462	-0.063847	-0.665374	56.0443	15.6956	41.7445
-0.432369	-0.172826	-0.0851002	-0.64369	-0.053407	-0.663767	55.7296	15.5697	41.6815
-0.432369	-0.172826	-0.0851002	-0.645296	-0.066256	-0.663767	55.1631	14.9402	41.6815
-0.437346	-0.16858	-0.083432	-0.649312	-0.070272	-0.657343	54.9113	14.6255	41.7445
-0.437346	-0.16858	-0.083432	-0.644493	-0.067862	-0.658146	54.7225	14.4367	41.6815
-0.437346	-0.16858	-0.083432	-0.644493	-0.082318	-0.653327	54.3449	13.9331	41.4927
-0.437346	-0.16858	-0.083432	-0.651721	-0.084728	-0.656539	53.9043	13.8702	41.115
-0.437346	-0.16858	-0.083432	-0.644493	-0.089546	-0.660555	53.4637	13.7443	41.115
-0.437346	-0.16858	-0.083432	-0.637265	-0.089546	-0.662964	53.086	13.4296	41.178
-0.437346	-0.16858	-0.083432	-0.631643	-0.070272	-0.66698	52.8972	13.1778	41.2409
-0.434028	-0.166033	-0.0842665	-0.639674	-0.083122	-0.659752	52.4566	12.8002	41.115
-0.434028	-0.166033	-0.0842665	-0.629234	-0.083925	-0.663767	52.2048	12.4854	41.115
-0.434028	-0.166033	-0.0842665	-0.628431	-0.082318	-0.664571	52.016	12.4225	40.9891
-0.434028	-0.166033	-0.0842665	-0.626825	-0.087137	-0.665374	51.8271	12.4225	41.3039
-0.434028	-0.166033	-0.0842665	-0.623612	-0.079909	-0.673405	51.6383	12.1707	41.178
-0.434028	-0.166033	-0.0842665	-0.621203	-0.076697	-0.66698	51.5753	12.3596	41.3039
-0.437346	-0.163486	-0.0809292	-0.624415	-0.080712	-0.668586	51.5124	11.919	41.178
-0.437346	-0.163486	-0.0809292	-0.611566	-0.079909	-0.674208	51.6383	12.2337	41.3668
-0.437346	-0.163486	-0.0809292	-0.613172	-0.0775	-0.671799	51.6383	12.1078	41.6186
-0.437346	-0.163486	-0.0809292	-0.619597	-0.062241	-0.671799	51.7642	11.9819	41.7445
-0.437346	-0.163486	-0.0809292	-0.613172	-0.063044	-0.669389	52.1418	12.4854	41.5556
-0.437346	-0.163486	-0.0809292	-0.612369	-0.043769	-0.670995	52.2048	12.3596	41.4297
-0.437346	-0.163486	-0.0809292	-0.615581	-0.045376	-0.665374	52.5824	12.6743	41.6186
-0.438175	-0.15924	-0.0809292	-0.61799	-0.050194	-0.665374	52.7713	12.5484	41.4297
-0.438175	-0.15924	-0.0809292	-0.624415	-0.042163	-0.662161	53.1489	12.3596	41.4297
-0.438175	-0.15924	-0.0809292	-0.626021	-0.055816	-0.666177	53.2119	12.4854	41.0521
-0.438175	-0.15924	-0.0809292	-0.619597	-0.060635	-0.658146	53.7154	12.7372	40.9891
-0.438175	-0.15924	-0.0809292	-0.626825	-0.053407	-0.652524	53.5266	12.926	40.6744
-0.438175	-0.15924	-0.0809292	-0.626825	-0.047785	-0.658146	53.5266	13.0519	40.4227
-0.438175	-0.15924	-0.0809292	-0.63084	-0.05421	-0.652524	53.8413	13.1778	39.8562
-0.441493	-0.155844	-0.0800955	-0.630037	-0.063044	-0.653327	53.5895	13.5555	39.7932
-0.441493	-0.155844	-0.0800955	-0.624415	-0.062241	-0.650115	53.5266	14.1849	39.6044
-0.441493	-0.155844	-0.0800955	-0.625218	-0.047785	-0.648508	53.5266	14.3108	38.975
-0.441493	-0.155844	-0.0800955	-0.626825	-0.059028	-0.651721	53.4007	15.255	38.5973
-0.441493	-0.155844	-0.0800955	-0.631643	-0.065453	-0.645296	52.9601	15.3808	38.0308
-0.441493	-0.155844	-0.0800955	-0.631643	-0.070272	-0.647705	52.9601	16.0732	37.4643
-0.442323	-0.155844	-0.0784272	-0.626021	-0.07509	-0.653327	52.8342	16.5138	37.1496
-0.442323	-0.155844	-0.0784272	-0.634856	-0.067059	-0.640477	52.5824	17.2062	36.5831
-0.442323	-0.155844	-0.0784272	-0.629234	-0.066256	-0.644493	52.6454	17.8986	36.3313
-0.442323	-0.155844	-0.0784272	-0.626021	-0.068666	-0.638068	52.2048	18.4021	35.7648
-0.442323	-0.155844	-0.0784272	-0.634053	-0.073484	-0.64128	51.8901	18.9057	35.2613
-0.442323	-0.155844	-0.0784272	-0.640477	-0.081515	-0.645296	51.7012	19.4092	35.0095
-0.442323	-0.155844	-0.0784272	-0.642084	-0.072681	-0.645296	51.5753	19.7239	34.6948
-0.443153	-0.151598	-0.0800955	-0.640477	-0.07509	-0.648508	51.4495	20.1645	34.6319
-0.443153	-0.151598	-0.0800955	-0.645296	-0.094365	-0.638068	51.0089	20.6052	34.1283
-0.443153	-0.151598	-0.0800955	-0.64369	-0.104002	-0.646902	50.6941	21.0458	33.8765
-0.443153	-0.151598	-0.0800955	-0.645296	-0.094365	-0.640477	50.4424	21.2975	33.6877
-0.443153	-0.151598	-0.0800955	-0.642887	-0.096774	-0.64369	50.0647	21.8011	33.31
-0.443153	-0.151598	-0.0800955	-0.638068	-0.107215	-0.642887	49.75	22.1787	33.2471
-0.443153	-0.151598	-0.0800955	-0.639674	-0.104002	-0.648508	49.3094	22.5564	33.1212
-0.443153	-0.147352	-0.0809292	-0.631643	-0.093562	-0.650115	49.1835	22.997	32.8694
-0.443153	-0.147352	-0.0809292	-0.629234	-0.120868	-0.640477	48.6799	23.3117	32.8065
-0.443153	-0.147352	-0.0809292	-0.625218	-0.10079	-0.649312	48.6799	23.7523	32.9953
-0.443153	-0.147352	-0.0809292	-0.627628	-0.096774	-0.658146	47.9876	24.0041	32.5547
-0.443153	-0.147352	-0.0809292	-0.616384	-0.083925	-0.657343	48.3023	24.3818	32.9324
-0.443153	-0.147352	-0.0809292	-0.606747	-0.096774	-0.661358	48.1764	24.6965	32.9324
-0.443153	-0.147352	-0.0809292	-0.609156	-0.092759	-0.664571	48.0505	24.9483	33.0583
-0.444811	-0.144805	-0.0809292	-0.600322	-0.095168	-0.671799	47.9876	25.0112	33.1212
-0.444811	-0.144805	-0.0809292	-0.606747	-0.094365	-0.673405	47.9876	24.8224	33.31
-0.444811	-0.144805	-0.0809292	-0.603534	-0.078303	-0.667783	48.1764	25.3259	33.4989
-0.444811	-0.144805	-0.0809292	-0.598716	-0.082318	-0.675814	48.0505	25.2	33.6877
-0.444811	-0.144805	-0.0809292	-0.601928	-0.084728	-0.678223	48.1135	25.263	33.9395
-0.444811	-0.144805	-0.0809292	-0.606747	-0.087137	-0.673405	48.4282	25.1371	34.0024
-0.443981	-0.142258	-0.0817637	-0.605944	-0.091956	-0.669389	48.617	25.4518	34.1283
-0.443981	-0.142258	-0.0817637	-0.60755	-0.092759	-0.676617	48.5541	25.2	33.8136
-0.443981	-0.142258	-0.0817637	-0.609156	-0.096774	-0.672602	48.4282	24.8224	33.7506
-0.443981	-0.142258	-0.0817637	-0.609156	-0.083122	-0.661358	48.7429	25.7665	34.3801
-0.443981	-0.142258	-0.0817637	-0.613975	-0.103199	-0.657343	48.5541	25.4518	33.6877
-0.443981	-0.142258	-0.0817637	-0.606747	-0.095168	-0.663767	48.6799	25.9553	33.7506
-0.443981	-0.142258	-0.0817637	-0.616384	-0.104002	-0.654933	48.3023	26.2701	33.5618
-0.44564	-0.141409	-0.0825974	-0.615581	-0.099987	-0.660555	47.9246	26.7107	33.2471
-0.44564	-0.141409	-0.0825974	-0.622006	-0.095168	-0.655736	47.9246	27.3401	32.7436
-0.44564	-0.141409	-0.0825974	-0.615581	-0.089546	-0.661358	47.6099	27.466	32.6806
-0.44564	-0.141409	-0.0825974	-0.611566	-0.093562	-0.662161	47.4211	27.9066	32.3029
-0.44564	-0.141409	-0.0825974	-0.611566	-0.106412	-0.658146	46.7916	28.4731	31.7994
-0.44564	-0.141409	-0.0825974	-0.6204	-0.108821	-0.654933	46.7287	28.9766	31.6735
-0.44564	-0.141409	-0.0825974	-0.613172	-0.114443	-0.664571	46.6658	29.4172	31.3588
-0.444811	-0.138862	-0.0825974	-0.61799	-0.116852	-0.666177	46.1622	29.732	30.6664
-0.444811	-0.138862	-0.0825974	-0.615581	-0.126489	-0.669389	45.7845	30.2984	30.2258
-0.444811	-0.138862	-0.0825974	-0.61799	-0.121671	-0.670192	45.4069	30.3614	29.9111
-0.444811	-0.138862	-0.0825974	-0.61799	-0.144158	-0.670995	45.1551	30.8649	29.7223
-0.444811	-0.138862	-0.0825974	-0.61799	-0.105608	-0.672602	45.0292	31.4944	29.5964
-0.444811	-0.138862	-0.0825974	-0.613975	-0.128095	-0.673405	44.3998	31.6832	29.4075
-0.44647	-0.133767	-0.0859347	-0.613172	-0.108018	-0.674208	44.2739	31.935	28.9669
-0.44647	-0.133767	-0.0859347	-0.613172	-0.125686	-0.673405	43.6445	32.1238	28.8411
-0.44647	-0.133767	-0.0859347	-0.608353	-0.126489	-0.679026	43.2039	32.2497	28.7781
-0.44647	-0.133767	-0.0859347	-0.606747	-0.116852	-0.673405	42.7633	32.3756	28.4634
-0.44647	-0.133767	-0.0859347	-0.602731	-0.126489	-0.67983	42.5115	32.3126	28.4634
-0.44647	-0.133767	-0.0859347	-0.602731	-0.135323	-0.679026	41.945	32.2497	28.5263
-0.44647	-0.133767	-0.0859347	-0.603534	-0.131308	-0.681436	41.8191	32.5015	28.5893
-0.44564	-0.132069	-0.0859347	-0.602731	-0.141748	-0.683845	41.2526	32.3126	28.4005
-0.44564	-0.132069	-0.0859347	-0.588275	-0.136127	-0.693482	40.875	32.1238	28.5263
-0.44564	-0.132069	-0.0859347	-0.590685	-0.148976	-0.693482	40.4344	32.0609	28.5893
-0.44564	-0.132069	-0.0859347	-0.580244	-0.142551	-0.697498	40.3085	32.0609	28.9669
-0.44564	-0.132069	-0.0859347	-0.585866	-0.138536	-0.699104	39.9308	31.8091	29.2187
-0.44564	-0.132069	-0.0859347	-0.57382	-0.142551	-0.707938	39.8049	31.6203	29.5964
-0.44564	-0.132069	-0.0859347	-0.569804	-0.143354	-0.712757	39.6161	31.1797	29.4705
-0.447299	-0.132069	-0.0892712	-0.573016	-0.139339	-0.712757	39.4902	30.4873	29.974
-0.447299	-0.132069	-0.0892712	-0.567395	-0.143354	-0.719985	39.3643	29.9837	30.037
-0.447299	-0.132069	-0.0892712	-0.564985	-0.138536	-0.718379	39.742	29.6061	30.8552
-0.447299	-0.132069	-0.0892712	-0.564182	-0.144158	-0.72641	39.4273	28.9766	30.7923
-0.447299	-0.132069	-0.0892712	-0.556954	-0.13693	-0.728016	39.8049	28.536	31.3588
-0.447299	-0.132069	-0.0892712	-0.561773	-0.140142	-0.729622	40.1826	27.5919	31.7365
-0.447299	-0.132069	-0.0892712	-0.569804	-0.153795	-0.730425	39.9308	26.5848	31.3588
-0.447299	-0.127823	-0.0909395	-0.558561	-0.161826	-0.730425	40.2455	26.1442	31.9882
-0.447299	-0.127823	-0.0909395	-0.562576	-0.161023	-0.737653	40.5602	25.5147	32.3029
-0.447299	-0.127823	-0.0909395	-0.569001	-0.144158	-0.728016	40.6861	24.7594	32.6177
-0.447299	-0.127823	-0.0909395	-0.561773	-0.16022	-0.732031	40.875	24.13	32.9953
-0.447299	-0.127823	-0.0909395	-0.564985	-0.162629	-0.728819	41.2526	23.1858	33.1842
-0.447299	-0.127823	-0.0909395	-0.567395	-0.164235	-0.731228	41.6303	23.2488	33.4359
-0.449788	-0.126125	-0.0901058	-0.572213	-0.158614	-0.727213	41.7562	22.4935	33.6877
-0.449788	-0.126125	-0.0901058	-0.576229	-0.165841	-0.716772	42.0079	21.9899	33.8136
-0.449788	-0.126125	-0.0901058	-0.580244	-0.148976	-0.721591	42.1968	21.8011	33.6877
-0.449788	-0.126125	-0.0901058	-0.579441	-0.167448	-0.718379	42.5744	21.4864	34.1283
-0.449788	-0.126125	-0.0901058	-0.586669	-0.156204	-0.714363	42.5744	21.1087	34.2542
-0.449788	-0.126125	-0.0901058	-0.589882	-0.17066	-0.719182	42.8891	20.794	33.9395
-0.449788	-0.126125	-0.0901058	-0.589079	-0.169857	-0.720788	42.9521	20.4793	34.1913
-0.448129	-0.126125	-0.0926077	-0.589079	-0.165038	-0.707938	43.3927	20.6681	34.3171
-0.448129	-0.126125	-0.0926077	-0.59711	-0.150582	-0.712757	43.2668	20.2904	34.1283
-0.448129	-0.126125	-0.0926077	-0.592291	-0.152992	-0.719985	43.4556	20.4163	34.506
-0.448129	-0.126125	-0.0926077	-0.590685	-0.144158	-0.71356	43.4556	20.0387	34.506
-0.448129	-0.126125	-0.0926077	-0.598716	-0.144158	-0.715969	43.6445	19.5981	34.6319
-0.448129	-0.126125	-0.0926077	-0.596307	-0.156204	-0.715166	43.7074	19.661	35.0095
-0.448129	-0.126125	-0.0926077	-0.596307	-0.142551	-0.714363	43.7704	19.4092	35.0725
-0.449788	-0.121879	-0.0934423	-0.590685	-0.163432	-0.708741	43.8333	19.0316	35.0725
-0.449788	-0.121879	-0.0934423	-0.593094	-0.156204	-0.707135	43.7074	18.6539	35.3872
-0.449788	-0.121879	-0.0934423	-0.590685	-0.157007	-0.71356	43.8333	18.2133	35.4501
-0.449788	-0.121879	-0.0934423	-0.589882	-0.16022	-0.701513	43.5815	17.8986	35.5131
-0.449788	-0.121879	-0.0934423	-0.585866	-0.158614	-0.711151	43.6445	17.5209	35.8907
-0.449788	-0.121879	-0.0934423	-0.593897	-0.148173	-0.703923	43.2668	16.9544	35.8278
-0.449788	-0.121879	-0.0934423	-0.577032	-0.153795	-0.697498	43.2668	16.9544	36.0796
-0.450617	-0.118483	-0.0926077	-0.581047	-0.164235	-0.69027	43.015	16.5768	36.1425
-0.450617	-0.118483	-0.0926077	-0.575426	-0.15781	-0.696695	42.7003	16.325	36.5202
-0.450617	-0.118483	-0.0926077	-0.576229	-0.14737	-0.692679	42.4485	16.4509	36.5831
-0.450617	-0.118483	-0.0926077	-0.57141	-0.15781	-0.691073	42.1338	16.325	36.646
-0.450617	-0.118483	-0.0926077	-0.572213	-0.152992	-0.687058	41.945	16.3879	36.9608
-0.450617	-0.118483	-0.0926077	-0.573016	-0.155401	-0.687058	41.6303	16.1991	37.1496
-0.449788	-0.115935	-0.0934423	-0.572213	-0.150582	-0.686254	41.3156	16.1991	37.2125
-0.449788	-0.115935	-0.0934423	-0.564182	-0.140945	-0.691073	41.1267	16.4509	37.3384
-0.449788	-0.115935	-0.0934423	-0.562576	-0.127292	-0.693482	40.7491	16.7656	37.3384
-0.449788	-0.115935	-0.0934423	-0.568198	-0.140945	-0.691876	40.3714	16.7656	37.2755
-0.449788	-0.115935	-0.0934423	-0.561773	-0.143354	-0.683845	40.5602	17.3321	37.5902
-0.449788	-0.115935	-0.0934423	-0.561773	-0.144158	-0.69027	40.2455	17.6468	37.3384
-0.449788	-0.115935	-0.0934423	-0.562576	-0.142551	-0.69027	39.9937	18.2762	37.2125
-0.452276	-0.114237	-0.094276	-0.56097	-0.130505	-0.683845	39.8049	18.8427	37.3384
-0.452276	-0.114237	-0.094276	-0.560167	-0.128899	-0.683042	39.9308	19.0316	37.2125
-0.452276	-0.114237	-0.094276	-0.566592	-0.126489	-0.685451	39.742	19.4092	37.0237
-0.452276	-0.114237	-0.094276	-0.557757	-0.128899	-0.691073	39.6161	20.0387	36.8978
-0.452276	-0.114237	-0.094276	-0.557757	-0.118458	-0.691876	39.3643	20.5422	36.5831
-0.452276	-0.114237	-0.094276	-0.56097	-0.132914	-0.689467	39.4902	21.2975	36.4572
-0.452276	-0.114237	-0.094276	-0.562576	-0.121671	-0.686254	39.4902	22.0529	36.3943
-0.453935	-0.109991	-0.0976133	-0.556151	-0.119261	-0.687058	39.4273	22.5564	36.3313
-0.453935	-0.109991	-0.0976133	-0.548923	-0.127292	-0.693482	39.6161	23.0599	36.0796
-0.453935	-0.109991	-0.0976133	-0.564182	-0.125686	-0.689467	39.6161	23.8782	35.8907
-0.453935	-0.109991	-0.0976133	-0.566592	-0.136127	-0.695089	39.4273	24.4447	35.5131
-0.453935	-0.109991	-0.0976133	-0.570607	-0.119261	-0.691876	39.3014	24.7594	35.5131
-0.453935	-0.109991	-0.0976133	-0.566592	-0.156204	-0.701513	39.5531	25.2	35.0095
-0.451446	-0.106595	-0.0959442	-0.57382	-0.140945	-0.70312	39.1755	25.7665	34.5689
-0.451446	-0.106595	-0.0959442	-0.568198	-0.152992	-0.699104	39.2384	26.333	34.3171
-0.451446	-0.106595	-0.0959442	-0.570607	-0.140945	-0.702317	39.4273	26.7107	33.8765
-0.451446	-0.106595	-0.0959442	-0.569804	-0.145764	-0.702317	39.1125	27.403	33.6877
-0.451446	-0.106595	-0.0959442	-0.581851	-0.148173	-0.694285	39.1125	27.6548	33.1212
-0.451446	-0.106595	-0.0959442	-0.57382	-0.143354	-0.691876	38.9237	28.2843	32.7436
-0.451446	-0.106595	-0.0959442	-0.573016	-0.152189	-0.698301	38.6719	28.4731	32.3659
-0.449788	-0.103199	-0.0992816	-0.583457	-0.149779	-0.70071	38.546	28.9137	31.5476
-0.449788	-0.103199	-0.0992816	-0.57141	-0.141748	-0.698301	38.4831	29.4172	31.2959
-0.449788	-0.103199	-0.0992816	-0.577032	-0.140142	-0.709545	38.3572	29.6061	30.9811
-0.449788	-0.103199	-0.0992816	-0.577032	-0.136127	-0.707135	37.9796	29.4172	30.7294
-0.449788	-0.103199	-0.0992816	-0.585063	-0.14737	-0.70312	37.6648	29.9837	30.4146
-0.449788	-0.103199	-0.0992816	-0.585866	-0.135323	-0.707135	37.7278	30.3614	29.9111
-0.449788	-0.103199	-0.0992816	-0.578638	-0.138536	-0.70312	37.3501	30.4243	29.7223
-0.453935	-0.102349	-0.101784	-0.574623	-0.139339	-0.709545	37.0354	30.6132	29.3446
-0.453935	-0.102349	-0.101784	-0.577032	-0.161826	-0.705529	37.0983	30.6132	29.2817
-0.453935	-0.102349	-0.101784	-0.570607	-0.144158	-0.709545	36.6577	30.4873	28.9669
-0.453935	-0.102349	-0.101784	-0.577835	-0.14737	-0.706332	36.406	30.6761	29.1558
-0.453935	-0.102349	-0.101784	-0.576229	-0.135323	-0.709545	35.9654	30.4243	28.7152
-0.453935	-0.102349	-0.101784	-0.569804	-0.144158	-0.70071	35.4618	30.4873	28.7152
-0.453935	-0.102349	-0.101784	-0.569804	-0.139339	-0.701513	34.9583	30.2984	28.6522
-0.453105	-0.0964055	-0.10095	-0.564182	-0.145764	-0.705529	34.9583	29.9837	28.5263
-0.453105	-0.0964055	-0.10095	-0.569001	-0.144158	-0.710348	34.3288	29.9208	28.3375
-0.453105	-0.0964055	-0.10095	-0.564182	-0.148976	-0.709545	33.7623	29.4802	27.834
-0.453105	-0.0964055	-0.10095	-0.569804	-0.148173	-0.714363	33.3847	29.3543	27.6451
-0.453105	-0.0964055	-0.10095	-0.558561	-0.137733	-0.714363	33.07	28.9766	27.7081
-0.453105	-0.0964055	-0.10095	-0.564182	-0.141748	-0.71356	32.2517	28.536	27.3304
-0.453105	-0.097255	-0.105121	-0.557757	-0.137733	-0.711151	31.9999	28.536	27.3304
-0.453105	-0.097255	-0.105121	-0.553742	-0.144158	-0.714363	31.5593	27.8436	27.1416
-0.453105	-0.097255	-0.105121	-0.557757	-0.139339	-0.718379	31.0558	27.7178	26.701
-0.453105	-0.097255	-0.105121	-0.549726	-0.150582	-0.724804	30.8669	27.466	26.7639
-0.453105	-0.097255	-0.105121	-0.545711	-0.143354	-0.727213	30.5522	27.0254	26.701
-0.453105	-0.097255	-0.105121	-0.551333	-0.137733	-0.727213	30.3634	26.6477	26.4492
-0.453105	-0.097255	-0.105121	-0.552939	-0.137733	-0.735244	30.4893	26.333	26.701
-0.451446	-0.0938588	-0.106789	-0.548923	-0.142551	-0.73685	30.1746	25.7036	26.5121
-0.451446	-0.0938588	-0.106789	-0.551333	-0.137733	-0.733638	30.1116	25.263	26.7639
-0.451446	-0.0938588	-0.106789	-0.552136	-0.148173	-0.732031	29.9228	24.4447	26.8269
-0.451446	-0.0938588	-0.106789	-0.553742	-0.161826	-0.733638	30.1746	24.0041	26.5751
-0.451446	-0.0938588	-0.106789	-0.560167	-0.153795	-0.740866	29.8599	23.5006	27.2675
-0.451446	-0.0938588	-0.106789	-0.560167	-0.154598	-0.732835	29.671	22.8711	26.8269
-0.451446	-0.0938588	-0.106789	-0.559364	-0.157007	-0.733638	29.8599	22.4935	27.1416
-0.452276	-0.0938588	-0.107623	-0.562576	-0.149779	-0.725607	29.6081	22.1787	26.5121
-0.452276	-0.0938588	-0.107623	-0.57382	-0.162629	-0.725607	29.3563	21.927	26.3233
-0.452276	-0.0938588	-0.107623	-0.566592	-0.165841	-0.720788	29.4192	21.864	26.3233
-0.452276	-0.0938588	-0.107623	-0.565788	-0.163432	-0.720788	29.2934	21.927	26.0086
-0.452276	-0.0938588	-0.107623	-0.563379	-0.173873	-0.728016	29.3563	21.6122	26.0715
-0.452276	-0.0938588	-0.107623	-0.569804	-0.171463	-0.724	28.9786	21.6752	25.8198
-0.452276	-0.0938588	-0.107623	-0.56097	-0.162629	-0.724	28.9786	21.7381	25.6309
-0.452276	-0.0913112	-0.110126	-0.556151	-0.163432	-0.719985	29.0416	21.5493	25.4421
-0.452276	-0.0913112	-0.110126	-0.555348	-0.157007	-0.72641	29.3563	21.5493	25.4421
-0.452276	-0.0913112	-0.110126	-0.554545	-0.163432	-0.718379	29.0416	21.5493	25.2533
-0.452276	-0.0913112	-0.110126	-0.552136	-0.162629	-0.716772	28.9786	21.8011	25.3162
-0.452276	-0.0913112	-0.110126	-0.555348	-0.161826	-0.719985	29.3563	22.3046	25.3792
-0.452276	-0.0913112	-0.110126	-0.547317	-0.153795	-0.723197	29.4192	22.0529	25.3162
-0.453105	-0.0870654	-0.110126	-0.544105	-0.150582	-0.721591	29.6081	22.4305	25.6939
-0.453105	-0.0870654	-0.110126	-0.549726	-0.167448	-0.721591	29.671	22.3676	25.6309
-0.453105	-0.0870654	-0.110126	-0.545711	-0.145764	-0.720788	30.1116	22.6823	25.8198
-0.453105	-0.0870654	-0.110126	-0.548923	-0.146567	-0.722394	30.2375	22.6823	25.6939
-0.453105	-0.0870654	-0.110126	-0.540892	-0.174676	-0.721591	30.4263	22.4935	25.6309
-0.453105	-0.0870654	-0.110126	-0.545711	-0.163432	-0.724804	30.4263	22.8711	25.6939
-0.453105	-0.0870654	-0.110126	-0.551333	-0.158614	-0.722394	30.5522	22.9341	25.6939
-0.455594	-0.0870654	-0.113462	-0.554545	-0.156204	-0.719182	30.4893	23.1858	25.3162
-0.455594	-0.0870654	-0.113462	-0.550529	-0.163432	-0.707135	30.5522	23.2488	25.4421
-0.455594	-0.0870654	-0.113462	-0.549726	-0.152189	-0.711151	30.4893	23.4376	24.8756
-0.455594	-0.0870654	-0.113462	-0.539286	-0.163432	-0.71356	30.3634	23.4376	24.5609
-0.455594	-0.0870654	-0.113462	-0.544105	-0.144158	-0.706332	30.3634	24.0041	24.3091
-0.455594	-0.0870654	-0.113462	-0.545711	-0.137733	-0.703923	29.9857	24.13	24.0574
-0.455594	-0.0870654	-0.113462	-0.542498	-0.131308	-0.705529	30.0487	24.1929	23.8685
-0.453105	-0.0853673	-0.11513	-0.544105	-0.13693	-0.698301	29.6081	24.5076	22.9873
-0.453105	-0.0853673	-0.11513	-0.540089	-0.126489	-0.699104	29.4192	25.0112	22.7355
-0.453105	-0.0853673	-0.11513	-0.544105	-0.132111	-0.701513	29.2304	25.2	22.232
-0.453105	-0.0853673	-0.11513	-0.536877	-0.11123	-0.697498	29.0416	25.9553	21.8543
-0.453105	-0.0853673	-0.11513	-0.53527	-0.12408	-0.705529	28.7898	26.0812	21.162
-0.453105	-0.0853673	-0.11513	-0.54812	-0.121671	-0.696695	28.601	26.5218	20.5955
-0.452276	-0.0845187	-0.114297	-0.544105	-0.114443	-0.699907	28.2863	27.2772	19.966
-0.452276	-0.0845187	-0.114297	-0.54812	-0.124883	-0.701513	27.9715	27.7178	19.3995
-0.452276	-0.0845187	-0.114297	-0.548923	-0.130505	-0.701513	27.8457	27.9695	18.833
-0.452276	-0.0845187	-0.114297	-0.539286	-0.123277	-0.70312	27.5939	28.7878	18.1407
-0.452276	-0.0845187	-0.114297	-0.545711	-0.12408	-0.706332	27.2162	28.9766	17.3853
-0.452276	-0.0845187	-0.114297	-0.545711	-0.144961	-0.699104	27.2162	29.6061	16.5041
-0.452276	-0.0845187	-0.114297	-0.546514	-0.13452	-0.710348	26.7756	30.1096	15.7488
-0.451446	-0.0819711	-0.116799	-0.546514	-0.144158	-0.697498	26.5868	30.5502	14.9306
-0.451446	-0.0819711	-0.116799	-0.550529	-0.132111	-0.696695	26.2091	30.5502	14.1123
-0.451446	-0.0819711	-0.116799	-0.542498	-0.132111	-0.701513	25.6426	31.1167	12.9793
-0.451446	-0.0819711	-0.116799	-0.553742	-0.133717	-0.701513	25.3909	31.5573	12.0981
-0.451446	-0.0819711	-0.116799	-0.551333	-0.135323	-0.705529	24.8873	31.872	11.1539
-0.451446	-0.0819711	-0.116799	-0.550529	-0.135323	-0.702317	24.7614	32.0609	10.3986
-0.451446	-0.0819711	-0.116799	-0.540892	-0.132914	-0.710348	24.4467	32.3756	9.70624
-0.449788	-0.0819711	-0.12097	-0.544908	-0.145764	-0.708741	24.0061	32.5015	8.88798
-0.449788	-0.0819711	-0.12097	-0.536074	-0.145764	-0.706332	23.5026	32.8162	8.44737
-0.449788	-0.0819711	-0.12097	-0.543301	-0.140945	-0.711151	22.9361	32.6903	7.56616
-0.449788	-0.0819711	-0.12097	-0.536877	-0.148976	-0.710348	22.7472	32.6274	6.93673
-0.449788	-0.0819711	-0.12097	-0.542498	-0.140142	-0.714363	22.2437	32.5015	6.43318
-0.449788	-0.0819711	-0.12097	-0.53527	-0.16022	-0.709545	21.6772	32.3126	5.80375
-0.449788	-0.0819711	-0.12097	-0.540089	-0.153795	-0.711954	21.2995	32.3126	5.55197
-0.450617	-0.080273	-0.121804	-0.539286	-0.157007	-0.709545	20.6072	31.9979	4.79665
-0.450617	-0.080273	-0.121804	-0.540089	-0.150582	-0.71356	20.1666	31.872	4.48193
-0.450617	-0.080273	-0.121804	-0.536074	-0.154598	-0.721591	19.6001	31.9979	3.91544
-0.450617	-0.080273	-0.121804	-0.536074	-0.166645	-0.712757	18.9077	31.5573	3.47484
-0.450617	-0.080273	-0.121804	-0.542498	-0.157007	-0.708741	18.1524	31.8091	3.22307
-0.450617	-0.080273	-0.121804	-0.541695	-0.173069	-0.719182	17.7747	31.3685	2.90835
-0.451446	-0.0811216	-0.125141	-0.534467	-0.1811	-0.719985	17.2712	31.7461	2.65658
-0.451446	-0.0811216	-0.125141	-0.525633	-0.177085	-0.711151	16.6417	31.4944	2.27891
-0.451446	-0.0811216	-0.125141	-0.524027	-0.1811	-0.715969	16.0752	31.872	2.02714
-0.451446	-0.0811216	-0.125141	-0.527239	-0.175479	-0.714363	15.5717	32.0609	1.64948
-0.451446	-0.0811216	-0.125141	-0.520815	-0.185919	-0.71356	15.194	32.5644	1.39771
-0.451446	-0.0811216	-0.125141	-0.51439	-0.179494	-0.712757	14.5646	32.8162	1.39771
-0.451446	-0.0811216	-0.125141	-0.51198	-0.175479	-0.715969	14.1869	33.1938	1.08299
-0.450617	-0.0819711	-0.126809	-0.504752	-0.184313	-0.716772	13.8093	33.9492	1.08299
-0.450617	-0.0819711	-0.126809	-0.503146	-0.18351	-0.719182	13.4316	34.8933	0.642384
-0.450617	-0.0819711	-0.126809	-0.494312	-0.182707	-0.71356	13.1798	35.271	0.642384
-0.450617	-0.0819711	-0.126809	-0.489493	-0.176282	-0.722394	12.6763	36.4669	0.642384
-0.450617	-0.0819711	-0.126809	-0.496721	-0.173873	-0.725607	12.4245	37.0334	0.138836
-0.450617	-0.0819711	-0.126809	-0.486281	-0.181904	-0.727213	12.0469	38.1664	0.138836
-0.450617	-0.0819711	-0.126809	-0.487887	-0.181904	-0.727213	11.6062	38.607	-0.364712
-0.449788	-0.0819711	-0.126809	-0.483872	-0.182707	-0.724804	11.5433	39.4252	-0.301768
-0.449788	-0.0819711	-0.126809	-0.485478	-0.187525	-0.728016	10.9139	40.2435	-0.679429
-0.449788	-0.0819711	-0.126809	-0.479856	-0.197966	-0.73685	10.5992	41.1877	-1.24592
-0.449788	-0.0819711	-0.126809	-0.485478	-0.197163	-0.73685	10.2844	42.1318	-1.68652
-0.449788	-0.0819711	-0.126809	-0.487887	-0.210012	-0.747291	9.655	43.013	-2.25302
-0.449788	-0.0819711	-0.126809	-0.487887	-0.208406	-0.7497	9.21439	43.4536	-2.75656
-0.449788	-0.0819711	-0.126809	-0.4911	-0.224468	-0.7497	8.89968	44.2089	-3.57483
-0.448129	-0.080273	-0.131814	-0.486281	-0.232499	-0.757731	8.2073	44.8384	-4.33015
-0.448129	-0.080273	-0.131814	-0.484675	-0.224468	-0.767368	7.70375	45.6566	-5.02253
-0.448129	-0.080273	-0.131814	-0.47825	-0.21724	-0.777005	7.26315	46.0343	-5.52608
-0.448129	-0.080273	-0.131814	-0.487084	-0.238121	-0.778612	6.44488	46.349	-6.09257
-0.448129	-0.080273	-0.131814	-0.47825	-0.24053	-0.791461	6.25605	46.9785	-6.53317
-0.448129	-0.080273	-0.131814	-0.482265	-0.251774	-0.799492	5.56367	47.1673	-7.16261
-0.449788	-0.0819711	-0.137654	-0.475841	-0.252577	-0.812342	5.24896	46.9785	-7.91793
-0.449788	-0.0819711	-0.137654	-0.472628	-0.25338	-0.81957	4.8713	46.7896	-8.35853
-0.449788	-0.0819711	-0.137654	-0.4654	-0.254986	-0.838042	4.24186	45.279	-8.92502
-0.449788	-0.0819711	-0.137654	-0.475841	-0.254986	-0.843663	3.8642	43.8313	-8.98797
-0.449788	-0.0819711	-0.137654	-0.467006	-0.260608	-0.852497	3.73831	43.2648	-9.1768
-0.449788	-0.0819711	-0.137654	-0.461385	-0.258199	-0.865347	3.54948	42.1318	-8.92502
-0.449788	-0.0819711	-0.137654	-0.454157	-0.275064	-0.890243	3.4236	40.0547	-8.67325
-0.447299	-0.0836692	-0.139322	-0.450141	-0.26382	-0.896668	3.17182	36.6557	-8.42148
-0.447299	-0.0836692	-0.139322	-0.442913	-0.282292	-0.91273	3.54948	33.005	-7.54027
-0.447299	-0.0836692	-0.139322	-0.451747	-0.264624	-0.91273	3.73831	29.4802	-7.03672
-0.447299	-0.0836692	-0.139322	-0.45255	-0.275867	-0.921565	3.73831	26.2701	-6.02962
-0.447299	-0.0836692	-0.139322	-0.458172	-0.283095	-0.919958	4.3048	23.0599	-4.8337
-0.447299	-0.0836692	-0.139322	-0.458172	-0.274261	-0.921565	4.74541	19.9757	-3.95249
-0.447299	-0.0836692	-0.139322	-0.468613	-0.279883	-0.924777	5.24896	17.2691	-2.88245
-0.44564	-0.0845187	-0.14099	-0.4654	-0.283898	-0.926383	5.7525	14.3737	-1.49769
-0.44564	-0.0845187	-0.14099	-0.467809	-0.274261	-0.924777	6.50783	11.1636	-0.490599
-0.44564	-0.0845187	-0.14099	-0.47825	-0.264624	-0.917549	7.13726	8.01646	0.642384
-0.44564	-0.0845187	-0.14099	-0.480659	-0.26382	-0.911124	7.89258	5.30989	1.83831
-0.44564	-0.0845187	-0.14099	-0.487887	-0.259805	-0.897471	8.58496	2.72921	2.90835
-0.44564	-0.0845187	-0.14099	-0.4911	-0.244546	-0.890243	9.40322	0.148525	3.66367
-0.444811	-0.0836692	-0.141824	-0.493509	-0.251774	-0.887834	9.78089	-2.43216	4.60782
-0.444811	-0.0836692	-0.141824	-0.492706	-0.232499	-0.878197	10.2844	-4.82401	5.42609
-0.444811	-0.0836692	-0.141824	-0.495115	-0.233302	-0.867756	10.725	-6.90114	5.92963
-0.444811	-0.0836692	-0.141824	-0.496721	-0.227681	-0.857316	11.2286	-8.78945	6.55907
-0.444811	-0.0836692	-0.141824	-0.495918	-0.220453	-0.853301	11.6692	-10.9925	6.81084
-0.444811	-0.0836692	-0.141824	-0.500737	-0.203587	-0.846876	12.1727	-12.4402	7.12556
-0.444811	-0.0836692	-0.141824	-0.504752	-0.194753	-0.843663	12.2357	-14.3285	7.31439
-0.448129	-0.0853673	-0.138487	-0.499934	-0.19636	-0.831617	12.5504	-16.0279	7.62911
-0.448129	-0.0853673	-0.138487	-0.491903	-0.192344	-0.822783	13.0539	-17.4756	7.69205
-0.448129	-0.0853673	-0.138487	-0.506359	-0.180297	-0.812342	13.2428	-19.0492	7.62911
-0.448129	-0.0853673	-0.138487	-0.505555	-0.185919	-0.811539	13.1798	-20.9375	7.12556
-0.448129	-0.0853673	-0.138487	-0.516799	-0.171463	-0.793871	13.5575	-21.6929	6.68496
-0.448129	-0.0853673	-0.138487	-0.515193	-0.172266	-0.785037	13.9352	-21.8187	6.37024
-0.448129	-0.0853673	-0.138487	-0.515193	-0.171463	-0.784233	13.8093	-22.3852	5.61492
-0.44564	-0.0811216	-0.140156	-0.509571	-0.165038	-0.780218	13.6834	-23.0776	4.79665
-0.44564	-0.0811216	-0.140156	-0.515996	-0.15781	-0.767368	13.8722	-23.3923	4.10427
-0.44564	-0.0811216	-0.140156	-0.513587	-0.161023	-0.759337	13.8093	-23.9588	3.4119
-0.44564	-0.0811216	-0.140156	-0.511177	-0.150582	-0.746487	13.6834	-24.2735	2.34186
-0.44564	-0.0811216	-0.140156	-0.513587	-0.140945	-0.735244	13.4316	-24.0218	1.39771
-0.44564	-0.0811216	-0.140156	-0.518405	-0.14737	-0.730425	12.8022	-24.1477	0.138836
-0.44564	-0.0811216	-0.140156	-0.512783	-0.143354	-0.719985	12.4875	-23.8959	-0.742373
-0.44564	-0.0836692	-0.137654	-0.520011	-0.151386	-0.708741	11.858	-23.0147	-2.12713
-0.44564	-0.0836692	-0.137654	-0.51439	-0.144961	-0.708741	11.2286	-22.2593	-3.26011
-0.44564	-0.0836692	-0.137654	-0.506359	-0.138536	-0.70312	10.5362	-21.3152	-4.39309
-0.44564	-0.0836692	-0.137654	-0.505555	-0.140945	-0.707135	9.52911	-20.6228	-5.77785
-0.44564	-0.0836692	-0.137654	-0.500737	-0.161826	-0.693482	8.58496	-20.0563	-6.97378
-0.44564	-0.0836692	-0.137654	-0.497524	-0.152189	-0.695089	7.76669	-19.2381	-8.42148
-0.448129	-0.0845187	-0.134316	-0.503146	-0.136127	-0.683042	6.63371	-18.6086	-9.80623
-0.448129	-0.0845187	-0.134316	-0.508768	-0.126489	-0.678223	5.50073	-17.4756	-10.5616
-0.448129	-0.0845187	-0.134316	-0.493509	-0.152992	-0.678223	4.68246	-16.0909	-11.9463
-0.448129	-0.0845187	-0.134316	-0.500737	-0.136127	-0.676617	3.61243	-15.0838	-13.3311
-0.448129	-0.0845187	-0.134316	-0.498328	-0.154598	-0.670192	2.47944	-13.8249	-14.7788
-0.448129	-0.0845187	-0.134316	-0.487887	-0.16022	-0.67983	1.47235	-13.0696	-15.9117
-0.448129	-0.0845187	-0.134316	-0.490296	-0.150582	-0.675814	0.465253	-11.559	-17.0447
-0.448958	-0.0862168	-0.132648	-0.490296	-0.148976	-0.676617	-0.290069	-10.0483	-18.0518
-0.448958	-0.0862168	-0.132648	-0.489493	-0.171463	-0.687861	-1.54894	-9.04122	-19.3107
-0.448958	-0.0862168	-0.132648	-0.486281	-0.177888	-0.688664	-1.98954	-7.34175	-19.8142
-0.448958	-0.0862168	-0.132648	-0.479856	-0.179494	-0.688664	-2.68192	-5.64227	-20.7584
-0.448958	-0.0862168	-0.132648	-0.476644	-0.184313	-0.685451	-3.18547	-4.32046	-21.3878
-0.448958	-0.0862168	-0.132648	-0.468613	-0.179494	-0.697498	-3.94079	-3.62808	-22.3949
-0.448958	-0.0862168	-0.132648	-0.467809	-0.184313	-0.70312	-4.00373	-2.36921	-22.9614
-0.448958	-0.0887636	-0.130146	-0.473431	-0.198769	-0.701513	-4.88494	-1.0474	-23.3391
-0.448958	-0.0887636	-0.130146	-0.468613	-0.190738	-0.702317	-4.94789	0.085581	-23.6538
-0.448958	-0.0887636	-0.130146	-0.463794	-0.212422	-0.714363	-5.45143	0.903846	-24.2203
-0.448958	-0.0887636	-0.130146	-0.463794	-0.197966	-0.707938	-5.51438	2.22566	-24.4091
-0.448958	-0.0887636	-0.130146	-0.462188	-0.191541	-0.711954	-5.57732	3.42158	-24.6609
-0.448958	-0.0887636	-0.130146	-0.454157	-0.195556	-0.718379	-5.64026	4.11396	-24.8497
-0.448958	-0.0887636	-0.130146	-0.455763	-0.203587	-0.725607	-5.57732	4.80634	-25.2903
-0.44647	-0.0896131	-0.13098	-0.455763	-0.218043	-0.730425	-5.76615	5.37283	-25.2274
-0.44647	-0.0896131	-0.13098	-0.453354	-0.210012	-0.732031	-5.70321	6.06521	-25.4792
-0.44647	-0.0896131	-0.13098	-0.450944	-0.218043	-0.737653	-5.70321	6.44287	-25.5421
-0.44647	-0.0896131	-0.13098	-0.450944	-0.21724	-0.741669	-5.51438	6.82053	-25.7309
-0.44647	-0.0896131	-0.13098	-0.45496	-0.212422	-0.73685	-5.07377	7.51291	-25.1644
-0.44647	-0.0896131	-0.13098	-0.447732	-0.210815	-0.739259	-5.07377	7.89057	-25.2903
-0.448958	-0.0896131	-0.13098	-0.451747	-0.208406	-0.746487	-4.88494	8.33118	-25.1644
-0.448958	-0.0896131	-0.13098	-0.451747	-0.218043	-0.753715	-4.69611	8.39412	-25.0386
-0.448958	-0.0896131	-0.13098	-0.45255	-0.224468	-0.748094	-4.19256	9.0865	-24.6609
-0.448958	-0.0896131	-0.13098	-0.45255	-0.215634	-0.742472	-4.38139	9.33827	-24.7868
-0.448958	-0.0896131	-0.13098	-0.453354	-0.231696	-0.748094	-4.31845	9.5271	-24.7868
-0.448958	-0.0896131	-0.13098	-0.4654	-0.222862	-0.755322	-4.25551	9.90476	-24.5979
-0.448958	-0.0896131	-0.13098	-0.457369	-0.231696	-0.753715	-3.87785	10.1565	-24.2832
-0.447299	-0.0947074	-0.132648	-0.456566	-0.230893	-0.761746	-4.00373	10.3454	-24.4721
-0.447299	-0.0947074	-0.132648	-0.458975	-0.23009	-0.76255	-3.68902	10.4083	-24.2203
-0.447299	-0.0947074	-0.132648	-0.458172	-0.242137	-0.760943	-3.62607	10.786	-24.1573
-0.447299	-0.0947074	-0.132648	-0.458975	-0.23009	-0.764959	-3.68902	10.786	-24.1573
-0.447299	-0.0947074	-0.132648	-0.458975	-0.24053	-0.77299	-3.56313	10.4713	-24.0315
-0.447299	-0.0947074	-0.132648	-0.457369	-0.24053	-0.770581	-3.31136	10.1565	-23.9056
-0.447299	-0.0947074	-0.132648	-0.459778	-0.237318	-0.768171	-3.18547	9.84182	-23.7797
-0.444811	-0.0930093	-0.133483	-0.461385	-0.24053	-0.770581	-3.05958	9.90476	-23.5909
-0.444811	-0.0930093	-0.133483	-0.466203	-0.230893	-0.768974	-3.05958	9.46416	-23.465
-0.444811	-0.0930093	-0.133483	-0.459778	-0.242137	-0.774596	-2.87075	9.27533	-23.0244
-0.444811	-0.0930093	-0.133483	-0.450944	-0.218846	-0.775399	-2.43015	9.27533	-22.4579
-0.444811	-0.0930093	-0.133483	-0.456566	-0.24294	-0.781824	-2.74486	8.45706	-22.6467
-0.444811	-0.0930093	-0.133483	-0.461385	-0.223665	-0.77299	-2.43015	7.82763	-22.0173
-0.44647	-0.0964055	-0.131814	-0.459778	-0.21965	-0.776202	-2.17837	7.57585	-21.7655
-0.44647	-0.0964055	-0.131814	-0.455763	-0.223665	-0.779415	-2.3672	7.32408	-21.5767
-0.44647	-0.0964055	-0.131814	-0.458975	-0.216437	-0.78343	-1.73777	6.6317	-21.3249
-0.44647	-0.0964055	-0.131814	-0.458172	-0.24294	-0.773793	-1.80071	6.25404	-20.8843
-0.44647	-0.0964055	-0.131814	-0.463794	-0.224468	-0.773793	-1.61188	5.56166	-20.5066
-0.44647	-0.0964055	-0.131814	-0.45255	-0.23009	-0.780218	-1.486	5.30989	-20.3178
-0.44647	-0.0964055	-0.131814	-0.460582	-0.23009	-0.768171	-1.04539	5.12106	-20.129
-0.444811	-0.097255	-0.134316	-0.455763	-0.234106	-0.774596	-1.04539	4.68045	-19.8772
-0.444811	-0.097255	-0.134316	-0.456566	-0.230893	-0.775399	-0.982447	4.23985	-19.8772
-0.444811	-0.097255	-0.134316	-0.454157	-0.230893	-0.773793	-0.730673	3.86219	-19.5625
-0.444811	-0.097255	-0.134316	-0.454157	-0.238924	-0.768974	-0.541843	3.61041	-19.3107
-0.444811	-0.097255	-0.134316	-0.451747	-0.218043	-0.764156	-0.478899	3.16981	-18.996
-0.444811	-0.097255	-0.134316	-0.45496	-0.238121	-0.763353	-0.227125	2.91804	-18.7442
-0.444811	-0.097255	-0.134316	-0.45255	-0.234909	-0.767368	-0.038295	2.79215	-18.6813
-0.443981	-0.102349	-0.133483	-0.455763	-0.232499	-0.757731	0.150536	2.79215	-18.4295
-0.443981	-0.102349	-0.133483	-0.444519	-0.221256	-0.764156	0.087592	2.60332	-18.1777
-0.443981	-0.102349	-0.133483	-0.454157	-0.231696	-0.758534	0.465253	2.66626	-18.1777
-0.443981	-0.102349	-0.133483	-0.455763	-0.213225	-0.76014	0.465253	2.41449	-17.9889
-0.443981	-0.102349	-0.133483	-0.457369	-0.224468	-0.757731	0.339366	2.54038	-18.0518
-0.443981	-0.102349	-0.133483	-0.457369	-0.231696	-0.759337	0.654083	3.10687	-17.6742
-0.443981	-0.102349	-0.133483	-0.451747	-0.231696	-0.752109	0.905857	3.16981	-17.2965
-0.44564	-0.101501	-0.135151	-0.458975	-0.228484	-0.757731	1.03174	3.35864	-17.2965
-0.44564	-0.101501	-0.135151	-0.462188	-0.238924	-0.755322	0.968801	3.2957	-17.1077
-0.44564	-0.101501	-0.135151	-0.459778	-0.238924	-0.750503	1.09469	3.7363	-16.8559
-0.44564	-0.101501	-0.135151	-0.458975	-0.21965	-0.743275	1.34646	3.92513	-16.5412
-0.44564	-0.101501	-0.135151	-0.464597	-0.237318	-0.7497	1.15763	3.86219	-16.4782
-0.44564	-0.101501	-0.135151	-0.466203	-0.226074	-0.752109	1.47235	4.30279	-16.2265
-0.44564	-0.104047	-0.132648	-0.464597	-0.235712	-0.747291	1.47235	4.61751	-16.1635
-0.44564	-0.104047	-0.132648	-0.464597	-0.236515	-0.747291	1.22057	5.05811	-15.9747
-0.44564	-0.104047	-0.132648	-0.466203	-0.222059	-0.745684	1.59823	5.30989	-15.8488
-0.44564	-0.104047	-0.132648	-0.462991	-0.225271	-0.743275	1.66118	5.93932	-15.7229
-0.44564	-0.104047	-0.132648	-0.471825	-0.227681	-0.7497	1.47235	6.1911	-15.5341
-0.44564	-0.104047	-0.132648	-0.463794	-0.230893	-0.741669	1.66118	6.82053	-15.5341
-0.44564	-0.104047	-0.132648	-0.470219	-0.239727	-0.737653	1.4094	7.19819	-15.5341
-0.443153	-0.105746	-0.135151	-0.4654	-0.232499	-0.748094	1.4094	7.70174	-15.4711
-0.443153	-0.105746	-0.135151	-0.456566	-0.224468	-0.741669	1.66118	8.26823	-15.0305
-0.443153	-0.105746	-0.135151	-0.462991	-0.223665	-0.737653	1.4094	8.45706	-15.0935
-0.443153	-0.105746	-0.135151	-0.470219	-0.232499	-0.740063	1.15763	8.83472	-15.2194
-0.443153	-0.105746	-0.135151	-0.461385	-0.220453	-0.745684	1.72412	9.27533	-15.0935
-0.443153	-0.105746	-0.135151	-0.458975	-0.225271	-0.747291	1.47235	9.27533	-14.9047
-0.443153	-0.105746	-0.135151	-0.467006	-0.221256	-0.744078	1.22057	9.71593	-14.9676
-0.44647	-0.107445	-0.133483	-0.45496	-0.209209	-0.742472	1.47235	9.71593	-14.9676
-0.44647	-0.107445	-0.133483	-0.468613	-0.211619	-0.747291	1.4094	10.0306	-15.0935
