# Supplementary material for: Monitoring Escape and Feeding Behaviours of Cruiser Fish by Inertial and Magnetic Sensors
Source: PLoS One. 2013 Nov 13;8(11):e79392. doi: 10.1371/journal.pone.0079392 (PMC3827357; doi:10.1371/journal.pone.0079392)
Supplement: Dataset S2 — Raw measurements of feeding movement by the gyro logger. (TXT) [file pone.0079392.s002.txt]

Magnetometer_Xaxis	Magnetometer_Yaxis	Magnetometer_Zaxis	Accelerometer_Xaxis	Accelerometer_Yaxis	Accelerometer_Zaxis	Gyroscope_Xaxis	Gyroscope_Yaxis	Gyroscope_Zaxis
-0.116435	0.319724	-0.331883	-0.643006	-0.073	-0.814412	15.3199	25.5147	31.9253
-0.116435	0.319724	-0.331883	-0.642203	-0.064166	-0.820837	16.2011	25.2	31.9882
-0.116435	0.319724	-0.331883	-0.647021	-0.068181	-0.825656	17.0823	25.2	32.4288
-0.116435	0.319724	-0.331883	-0.637384	-0.07059	-0.83449	17.9006	24.6965	32.4918
-0.116435	0.319724	-0.331883	-0.639793	-0.074606	-0.830474	18.9077	24.5706	33.1212
-0.114535	0.316581	-0.337261	-0.6414	-0.073803	-0.840915	19.663	23.9412	33.1212
-0.114535	0.316581	-0.337261	-0.636581	-0.066575	-0.835293	20.733	23.8153	33.6877
-0.114535	0.316581	-0.337261	-0.6414	-0.071394	-0.839309	21.5513	23.0599	33.8136
-0.114535	0.316581	-0.337261	-0.632566	-0.064969	-0.836096	22.7472	22.5564	34.506
-0.114535	0.316581	-0.337261	-0.629353	-0.084243	-0.841718	23.5655	22.0529	35.0095
-0.114535	0.316581	-0.337261	-0.634172	-0.076212	-0.840915	24.3838	20.6681	35.2613
-0.114535	0.316581	-0.337261	-0.642203	-0.080228	-0.841718	25.3279	20.0387	35.3242
-0.109785	0.315534	-0.339414	-0.634975	-0.081834	-0.83449	26.1462	19.4092	36.0166
-0.109785	0.315534	-0.339414	-0.643809	-0.085849	-0.830474	26.5238	18.0874	36.0166
-0.109785	0.315534	-0.339414	-0.645415	-0.077015	-0.832884	27.2792	17.0174	36.1425
-0.109785	0.315534	-0.339414	-0.647825	-0.068181	-0.832884	27.9715	16.1362	36.646
-0.109785	0.315534	-0.339414	-0.645415	-0.076212	-0.827262	28.538	14.9402	37.2125
-0.109785	0.315534	-0.339414	-0.643809	-0.076212	-0.825656	28.8528	13.4925	37.4643
-0.106936	0.315534	-0.339414	-0.653446	-0.074606	-0.823246	28.9786	12.2966	37.2755
-0.106936	0.315534	-0.339414	-0.643809	-0.06015	-0.822443	29.4822	11.2266	37.5273
-0.106936	0.315534	-0.339414	-0.653446	-0.065772	-0.818428	29.671	9.9677	37.842
-0.106936	0.315534	-0.339414	-0.651037	-0.068181	-0.8112	29.671	8.77178	38.2196
-0.106936	0.315534	-0.339414	-0.655053	-0.064166	-0.807987	29.671	7.32408	38.1567
-0.106936	0.315534	-0.339414	-0.650234	-0.052922	-0.799153	29.9228	6.31698	38.4714
-0.106936	0.315534	-0.339414	-0.648628	-0.052119	-0.800759	29.6081	4.86928	38.6602
-0.105035	0.315534	-0.341565	-0.654249	-0.052922	-0.794335	29.6081	3.79925	38.5973
-0.105035	0.315534	-0.341565	-0.651037	-0.048103	-0.796744	29.7969	2.41449	38.912
-0.105035	0.315534	-0.341565	-0.658265	-0.044891	-0.789516	29.1045	0.840903	38.5973
-0.105035	0.315534	-0.341565	-0.653446	-0.058544	-0.784697	29.2304	0.085581	38.7861
-0.105035	0.315534	-0.341565	-0.663887	-0.034451	-0.783894	28.8528	-1.36212	38.7232
-0.105035	0.315534	-0.341565	-0.661477	-0.043285	-0.787107	29.0416	-2.11744	38.7232
-0.105035	0.315534	-0.341565	-0.66228	-0.041679	-0.783091	28.601	-3.25042	38.3455
-0.102186	0.311343	-0.34264	-0.663084	-0.042482	-0.772651	28.538	-4.19458	38.3455
-0.102186	0.311343	-0.34264	-0.665493	-0.03686	-0.769438	28.1604	-5.07578	37.7161
-0.102186	0.311343	-0.34264	-0.66469	-0.03686	-0.767029	27.9715	-5.83111	37.9049
-0.102186	0.311343	-0.34264	-0.66469	-0.023207	-0.767832	27.6568	-6.71231	37.4014
-0.102186	0.311343	-0.34264	-0.671115	-0.028829	-0.758998	27.5309	-7.15292	36.8349
-0.102186	0.311343	-0.34264	-0.667902	-0.02401	-0.754982	27.2792	-7.8453	36.646
-0.102186	0.311343	-0.34264	-0.674327	-0.029632	-0.763013	27.0274	-8.16001	36.1425
-0.0983865	0.308201	-0.344792	-0.678343	-0.019995	-0.750164	27.0903	-8.2859	35.8278
-0.0983865	0.308201	-0.344792	-0.669508	-0.021601	-0.756589	26.5238	-8.7265	35.1354
-0.0983865	0.308201	-0.344792	-0.667902	-0.011964	-0.748558	26.5868	-9.16711	34.3801
-0.0983865	0.308201	-0.344792	-0.677539	-0.015176	-0.74133	26.5868	-9.16711	34.2542
-0.0983865	0.308201	-0.344792	-0.67513	-0.005539	-0.734905	25.9574	-9.60771	33.31
-0.0983865	0.308201	-0.344792	-0.67513	-0.017585	-0.73892	26.1462	-9.293	32.8694
-0.100286	0.310296	-0.349096	-0.670312	-0.022404	-0.737314	25.8315	-9.23005	32.3029
-0.100286	0.310296	-0.349096	-0.675933	-0.014373	-0.730889	25.7685	-9.48183	31.9253
-0.100286	0.310296	-0.349096	-0.671918	-0.01357	-0.732495	25.4538	-9.35594	30.9811
-0.100286	0.310296	-0.349096	-0.679949	-0.036057	-0.725267	25.1391	-9.16711	30.6664
-0.100286	0.310296	-0.349096	-0.683161	-0.023207	-0.719646	24.8873	-8.91533	29.9111
-0.100286	0.310296	-0.349096	-0.672721	-0.011161	-0.718039	24.8873	-8.85239	29.4075
-0.100286	0.310296	-0.349096	-0.671918	-0.032041	-0.718039	24.4467	-8.78945	28.7152
-0.101236	0.307152	-0.349096	-0.672721	-0.032844	-0.712418	24.1949	-8.60062	28.4634
-0.101236	0.307152	-0.349096	-0.674327	-0.032041	-0.708402	23.9432	-8.2859	28.0857
-0.101236	0.307152	-0.349096	-0.677539	-0.035254	-0.708402	23.5026	-8.22296	27.2675
-0.101236	0.307152	-0.349096	-0.678343	-0.027223	-0.714024	23.3137	-7.97118	26.8898
-0.101236	0.307152	-0.349096	-0.674327	-0.039269	-0.70519	23.1249	-7.71941	26.7639
-0.101236	0.307152	-0.349096	-0.666296	-0.040072	-0.70278	22.5584	-7.53058	26.4492
-0.101236	0.307152	-0.349096	-0.672721	-0.027223	-0.700371	22.2437	-7.34175	26.0715
-0.0964857	0.306105	-0.352322	-0.668705	-0.028026	-0.697962	21.9919	-7.02703	25.7568
-0.0964857	0.306105	-0.352322	-0.671115	-0.032041	-0.695553	21.2995	-6.8382	25.1903
-0.0964857	0.306105	-0.352322	-0.671918	-0.036057	-0.693143	21.1107	-6.3976	25.2533
-0.0964857	0.306105	-0.352322	-0.668705	-0.03686	-0.684309	21.1107	-5.76816	25.2533
-0.0964857	0.306105	-0.352322	-0.673524	-0.052922	-0.689128	20.4183	-5.57933	25.0644
-0.0964857	0.306105	-0.352322	-0.670312	-0.022404	-0.685915	20.2295	-5.20167	25.0015
-0.0964857	0.306105	-0.352322	-0.672721	-0.046497	-0.684309	19.663	-4.69812	24.8756
-0.0964857	0.308201	-0.351247	-0.666296	-0.036057	-0.676278	19.0336	-4.13163	25.0644
-0.0964857	0.308201	-0.351247	-0.670312	-0.056135	-0.671459	18.8447	-3.75397	24.6868
-0.0964857	0.308201	-0.351247	-0.671918	-0.038466	-0.676278	18.53	-2.80982	24.8127
-0.0964857	0.308201	-0.351247	-0.663887	-0.045694	-0.675475	17.7747	-2.24333	24.5609
-0.0964857	0.308201	-0.351247	-0.682358	-0.048103	-0.668247	17.2712	-1.36212	24.435
-0.0964857	0.308201	-0.351247	-0.675933	-0.051316	-0.670656	16.8935	-0.732684	24.498
-0.0964857	0.302962	-0.353399	-0.681555	-0.0473	-0.666641	16.2641	-0.040306	24.2462
-0.0964857	0.302962	-0.353399	-0.674327	-0.041679	-0.661822	15.9493	0.777959	23.9315
-0.0964857	0.302962	-0.353399	-0.679146	-0.036057	-0.665034	15.5087	1.47034	23.9315
-0.0964857	0.302962	-0.353399	-0.677539	-0.040072	-0.661822	14.9423	2.03683	23.7426
-0.0964857	0.302962	-0.353399	-0.680752	-0.04971	-0.666641	14.2499	2.72921	23.4279
-0.0964857	0.302962	-0.353399	-0.679146	-0.035254	-0.665034	14.1869	3.67336	23.4909
-0.0964857	0.302962	-0.353399	-0.677539	-0.034451	-0.671459	13.4316	4.30279	23.0503
-0.0926862	0.30401	-0.357702	-0.678343	-0.035254	-0.666641	13.1798	5.12106	22.7355
-0.0926862	0.30401	-0.357702	-0.679146	-0.046497	-0.662625	13.0539	6.12815	22.4838
-0.0926862	0.30401	-0.357702	-0.68798	-0.042482	-0.674672	12.0469	6.50581	21.6655
-0.0926862	0.30401	-0.357702	-0.679146	-0.036057	-0.670656	12.1727	7.57585	22.1061
-0.0926862	0.30401	-0.357702	-0.683161	-0.031238	-0.665034	11.6692	8.26823	21.5396
-0.0926862	0.30401	-0.357702	-0.679146	-0.040072	-0.670656	11.4804	8.96061	21.099
-0.0926862	0.30401	-0.357702	-0.679949	-0.035254	-0.677081	11.1027	10.0306	20.9731
-0.0907865	0.302962	-0.353399	-0.674327	-0.031238	-0.677884	10.9139	10.723	20.4696
-0.0907865	0.302962	-0.353399	-0.672721	-0.041679	-0.677081	10.4103	11.6672	20.3437
-0.0907865	0.302962	-0.353399	-0.679146	-0.029632	-0.668247	10.1585	12.5484	19.3995
-0.0907865	0.302962	-0.353399	-0.671918	-0.036057	-0.670656	9.71794	13.5555	19.3366
-0.0907865	0.302962	-0.353399	-0.669508	-0.02401	-0.670656	9.15145	14.4996	18.7072
-0.0907865	0.302962	-0.353399	-0.665493	-0.020798	-0.677884	8.89968	15.5067	18.4554
-0.0898361	0.30401	-0.357702	-0.667902	-0.040072	-0.673869	8.77379	16.5138	18.1407
-0.0898361	0.30401	-0.357702	-0.665493	-0.044891	-0.681097	8.33319	17.3321	17.4483
-0.0898361	0.30401	-0.357702	-0.66228	-0.028829	-0.674672	7.95552	18.1504	17.4483
-0.0898361	0.30401	-0.357702	-0.652643	-0.038466	-0.6819	7.51492	19.1575	16.8818
-0.0898361	0.30401	-0.357702	-0.653446	-0.030435	-0.682703	7.26315	19.9757	16.4412
-0.0898361	0.30401	-0.357702	-0.655053	-0.046497	-0.67949	6.88549	20.9828	16.3783
-0.0898361	0.30401	-0.357702	-0.651037	-0.02642	-0.686718	6.44488	21.6122	16.1894
-0.0841369	0.301914	-0.356626	-0.654249	-0.032844	-0.685915	5.7525	22.4305	15.6229
-0.0841369	0.301914	-0.356626	-0.648628	-0.037663	-0.682703	5.37484	23.5006	15.3712
-0.0841369	0.301914	-0.356626	-0.646218	-0.02401	-0.693143	4.99718	24.067	14.9306
-0.0841369	0.301914	-0.356626	-0.65184	-0.031238	-0.689931	4.61952	24.8224	14.9306
-0.0841369	0.301914	-0.356626	-0.643006	-0.031238	-0.696356	4.43069	25.8924	14.6788
-0.0841369	0.301914	-0.356626	-0.647021	-0.032844	-0.693946	3.92714	26.333	14.2382
-0.0841369	0.301914	-0.356626	-0.63899	-0.024813	-0.693946	3.67537	27.1513	13.9864
-0.0831875	0.302962	-0.357702	-0.642203	-0.033648	-0.70519	2.8571	27.403	13.5458
-0.0831875	0.302962	-0.357702	-0.644612	-0.033648	-0.701977	2.73122	28.2843	13.6717
-0.0831875	0.302962	-0.357702	-0.646218	-0.030435	-0.701977	2.10178	28.7878	13.1052
-0.0831875	0.302962	-0.357702	-0.65184	-0.039269	-0.709205	1.66118	29.2284	12.7905
-0.0831875	0.302962	-0.357702	-0.65184	-0.027223	-0.716433	1.28352	29.4802	12.4758
-0.0831875	0.302962	-0.357702	-0.653446	-0.023207	-0.710008	0.654083	29.732	11.9093
-0.0831875	0.302962	-0.357702	-0.655053	-0.018389	-0.714827	0.717027	30.2355	11.8463
-0.0822371	0.30401	-0.358778	-0.657462	-0.029632	-0.720449	0.087592	30.4873	11.4057
-0.0822371	0.30401	-0.358778	-0.658265	-0.035254	-0.718039	-0.353012	30.6132	11.3428
-0.0822371	0.30401	-0.358778	-0.647825	-0.033648	-0.726071	-0.982447	30.6132	10.5245
-0.0822371	0.30401	-0.358778	-0.652643	-0.019192	-0.724464	-1.23422	30.9908	10.5245
-0.0822371	0.30401	-0.358778	-0.655053	-0.021601	-0.729283	-1.61188	30.8649	10.0839
-0.0822371	0.30401	-0.358778	-0.656659	-0.029632	-0.729283	-1.98954	30.9279	9.83213
-0.0774872	0.30401	-0.359853	-0.650234	-0.025616	-0.734102	-2.11543	31.2426	9.70624
-0.0774872	0.30401	-0.359853	-0.653446	-0.030435	-0.734905	-2.68192	31.1167	9.51741
-0.0774872	0.30401	-0.359853	-0.652643	-0.022404	-0.738117	-3.18547	30.6132	9.01386
-0.0774872	0.30401	-0.359853	-0.65184	-0.018389	-0.746148	-3.43724	30.5502	8.76209
-0.0774872	0.30401	-0.359853	-0.647825	-0.028829	-0.744542	-3.68902	30.3614	8.57326
-0.0774872	0.30401	-0.359853	-0.650234	-0.020798	-0.750967	-4.00373	29.9837	8.38443
-0.0774872	0.30401	-0.359853	-0.647021	-0.038466	-0.752573	-4.12962	29.8578	8.1956
-0.0765378	0.302962	-0.357702	-0.65184	-0.027223	-0.752573	-4.63317	29.669	7.69205
-0.0765378	0.302962	-0.357702	-0.643006	-0.022404	-0.761407	-4.822	29.3543	7.50322
-0.0765378	0.302962	-0.357702	-0.648628	-0.016782	-0.758195	-5.19966	28.599	7.06262
-0.0765378	0.302962	-0.357702	-0.648628	-0.02642	-0.761407	-5.19966	28.6619	6.99967
-0.0765378	0.302962	-0.357702	-0.653446	-0.019995	-0.763817	-5.57732	27.8436	6.49613
-0.0765378	0.302962	-0.357702	-0.651037	-0.028026	-0.76462	-5.76615	27.403	6.43318
-0.0765378	0.302962	-0.357702	-0.651037	-0.018389	-0.770241	-6.01792	26.9624	6.18141
-0.0698882	0.305057	-0.358778	-0.65184	-0.02401	-0.766226	-6.08087	26.5848	5.7408
-0.0698882	0.305057	-0.358778	-0.646218	-0.040072	-0.772651	-6.39559	26.0183	5.42609
-0.0698882	0.305057	-0.358778	-0.646218	-0.028026	-0.769438	-6.20675	25.8924	5.3002
-0.0698882	0.305057	-0.358778	-0.640597	-0.02401	-0.773454	-6.45853	25.263	5.04843
-0.0698882	0.305057	-0.358778	-0.643809	-0.021601	-0.769438	-6.45853	25.0112	4.79665
-0.0698882	0.305057	-0.358778	-0.643809	-0.034451	-0.778272	-6.89913	24.2559	4.48193
-0.0698882	0.305057	-0.358778	-0.6414	-0.033648	-0.786304	-6.96208	23.6894	3.91544
-0.071788	0.305057	-0.360929	-0.647021	-0.021601	-0.779076	-7.02502	23.3747	3.8525
-0.071788	0.305057	-0.360929	-0.638187	-0.022404	-0.783091	-6.83619	23.1858	3.72661
-0.071788	0.305057	-0.360929	-0.643809	-0.022404	-0.774257	-7.08796	22.7452	3.47484
-0.071788	0.305057	-0.360929	-0.640597	-0.028026	-0.784697	-7.08796	22.1787	3.28601
-0.071788	0.305057	-0.360929	-0.640597	-0.016782	-0.783091	-7.15091	21.6752	3.09718
-0.071788	0.305057	-0.360929	-0.645415	-0.020798	-0.772651	-6.96208	21.4234	2.65658
-0.0689379	0.305057	-0.357702	-0.6414	-0.034451	-0.778272	-7.08796	21.0458	2.4048
-0.0689379	0.305057	-0.357702	-0.642203	-0.017585	-0.779076	-7.08796	20.6681	1.90125
-0.0689379	0.305057	-0.357702	-0.639793	-0.019995	-0.779076	-6.83619	20.4163	1.90125
-0.0689379	0.305057	-0.357702	-0.6414	-0.014373	-0.781485	-7.02502	19.9757	1.46065
-0.0689379	0.305057	-0.357702	-0.637384	-0.023207	-0.777469	-7.15091	19.7239	1.14593
-0.0689379	0.305057	-0.357702	-0.636581	-0.032844	-0.783894	-7.15091	19.661	0.894157
-0.0689379	0.305057	-0.357702	-0.63899	-0.025616	-0.780682	-7.27679	19.2833	0.516497
-0.0698882	0.305057	-0.359853	-0.630156	-0.014373	-0.783091	-7.33974	19.0945	0.264723
-0.0698882	0.305057	-0.359853	-0.630959	-0.022404	-0.777469	-7.40268	18.7798	0.138836
-0.0698882	0.305057	-0.359853	-0.631762	-0.027223	-0.776666	-7.52857	18.7798	-0.553542
-0.0698882	0.305057	-0.359853	-0.631762	-0.016782	-0.779879	-7.33974	18.528	-0.553542
-0.0698882	0.305057	-0.359853	-0.62855	-0.017585	-0.778272	-7.59151	18.3392	-0.994146
-0.0698882	0.305057	-0.359853	-0.622928	-0.020798	-0.77506	-7.52857	18.2762	-1.37181
-0.0698882	0.305057	-0.359853	-0.623731	-0.02401	-0.776666	-7.84329	18.528	-1.30886
-0.0689379	0.307152	-0.357702	-0.61811	-0.019192	-0.777469	-7.7174	18.3392	-1.62358
-0.0689379	0.307152	-0.357702	-0.622125	-0.023207	-0.77506	-7.84329	18.1504	-1.87536
-0.0689379	0.307152	-0.357702	-0.616503	-0.024813	-0.77506	-7.96917	17.9615	-2.00124
-0.0689379	0.307152	-0.357702	-0.616503	-0.032041	-0.776666	-8.40978	18.0245	-2.50479
-0.0689379	0.307152	-0.357702	-0.620519	-0.02401	-0.775863	-8.34683	18.1504	-2.75656
-0.0689379	0.307152	-0.357702	-0.614897	-0.01357	-0.772651	-8.28389	18.2762	-2.75656
-0.0651384	0.308201	-0.358778	-0.61811	-0.018389	-0.771045	-8.72449	18.4021	-3.13422
-0.0651384	0.308201	-0.358778	-0.610882	-0.016782	-0.780682	-8.78744	18.2762	-3.32306
-0.0651384	0.308201	-0.358778	-0.611685	-0.010357	-0.767029	-9.03921	18.591	-3.57483
-0.0651384	0.308201	-0.358778	-0.609275	-0.019192	-0.763817	-8.97627	18.7798	-3.63777
-0.0651384	0.308201	-0.358778	-0.606063	-0.02401	-0.77506	-9.35393	18.9057	-3.95249
-0.0651384	0.308201	-0.358778	-0.611685	-0.030435	-0.769438	-9.54276	18.9057	-4.20426
-0.0651384	0.308201	-0.358778	-0.607669	-0.028026	-0.773454	-9.54276	19.0945	-4.26721
-0.0651384	0.308201	-0.358778	-0.608472	-0.019192	-0.770241	-9.6057	19.5351	-4.26721
-0.0651384	0.308201	-0.358778	-0.602047	-0.019995	-0.774257	-9.92042	19.661	-4.70781
-0.0651384	0.308201	-0.358778	-0.606866	-0.032844	-0.774257	-9.92042	19.7869	-5.02253
-0.0651384	0.308201	-0.358778	-0.610079	-0.018389	-0.778272	-10.361	19.7869	-5.33725
-0.0651384	0.308201	-0.358778	-0.609275	-0.043285	-0.777469	-10.7387	20.0387	-5.52608
-0.0651384	0.308201	-0.358778	-0.612488	-0.017585	-0.772651	-10.6757	20.3534	-5.58902
-0.0651384	0.308201	-0.358778	-0.609275	-0.018389	-0.769438	-10.6757	20.6052	-5.77785
-0.064188	0.308201	-0.35555	-0.610882	-0.012767	-0.773454	-10.9275	20.9199	-6.2814
-0.064188	0.308201	-0.35555	-0.620519	-0.020798	-0.771848	-11.0534	20.9828	-6.65906
-0.064188	0.308201	-0.35555	-0.614897	-0.011161	-0.775863	-11.0534	20.794	-6.91083
-0.064188	0.308201	-0.35555	-0.617307	-0.007948	-0.775863	-11.494	21.2975	-7.60321
-0.064188	0.308201	-0.35555	-0.614094	-0.011964	-0.772651	-11.4311	21.5493	-7.41438
-0.064188	0.308201	-0.35555	-0.618913	-0.02401	-0.776666	-11.8087	21.6122	-7.85498
-0.064188	0.308201	-0.35555	-0.617307	-0.00072	-0.770241	-11.8717	21.8011	-8.29559
-0.064188	0.308201	-0.356626	-0.625338	-0.011964	-0.772651	-12.1864	22.0529	-8.79914
-0.064188	0.308201	-0.356626	-0.623731	-0.009554	-0.77506	-12.3752	21.864	-8.98797
-0.064188	0.308201	-0.356626	-0.621322	-0.007145	-0.779879	-12.5011	22.0529	-9.74329
-0.064188	0.308201	-0.356626	-0.620519	-0.016782	-0.776666	-12.7529	22.0529	-9.93212
-0.064188	0.308201	-0.356626	-0.620519	-0.003933	-0.773454	-12.8788	22.2417	-10.7504
-0.064188	0.308201	-0.356626	-0.616503	-0.015979	-0.773454	-12.8788	22.6823	-10.6245
-0.064188	0.309248	-0.358778	-0.622928	-0.008751	-0.775863	-13.1935	22.4305	-11.4428
-0.064188	0.309248	-0.358778	-0.61811	-0.020798	-0.783894	-13.3194	22.4935	-12.0093
-0.064188	0.309248	-0.358778	-0.619716	-0.011161	-0.781485	-13.3194	22.7452	-12.1981
-0.064188	0.309248	-0.358778	-0.621322	-0.019995	-0.786304	-13.4453	22.6823	-12.4499
-0.064188	0.309248	-0.358778	-0.616503	-0.016782	-0.783091	-13.5711	22.7452	-13.0793
-0.064188	0.309248	-0.358778	-0.610079	0.002492	-0.790319	-13.5082	22.8082	-13.5199
-0.064188	0.309248	-0.358778	-0.617307	-0.018389	-0.788713	-13.8229	22.8082	-13.8976
-0.0622882	0.312391	-0.35555	-0.618913	-0.007145	-0.783091	-13.9488	22.6193	-14.2123
-0.0622882	0.312391	-0.35555	-0.606063	-0.001523	-0.791925	-13.8859	22.4305	-14.9676
-0.0622882	0.312391	-0.35555	-0.608472	-0.003933	-0.792728	-14.1376	22.5564	-14.9676
-0.0622882	0.312391	-0.35555	-0.606866	-0.016782	-0.78791	-14.2006	22.1158	-15.5341
-0.0622882	0.312391	-0.35555	-0.609275	-0.008751	-0.795941	-14.0747	21.8011	-16.1006
-0.0622882	0.312391	-0.35555	-0.606866	-0.00313	-0.793531	-14.1376	21.9899	-16.5412
-0.0622882	0.312391	-0.35555	-0.610882	8.3e-05	-0.799956	-14.6412	21.6752	-17.2336
-0.0622882	0.310296	-0.354474	-0.604457	-0.011161	-0.795941	-14.4523	21.4864	-17.2336
-0.0622882	0.310296	-0.354474	-0.606866	-0.001523	-0.801563	-14.5153	21.1716	-17.8001
-0.0622882	0.310296	-0.354474	-0.603654	-0.010357	-0.796744	-14.5153	20.794	-17.9259
-0.0622882	0.310296	-0.354474	-0.598032	-0.014373	-0.796744	-14.7671	20.4793	-18.3665
-0.0622882	0.310296	-0.354474	-0.609275	-0.010357	-0.793531	-14.7041	20.5422	-18.8071
-0.0622882	0.310296	-0.354474	-0.598835	-0.02401	-0.790319	-14.6412	20.1016	-19.0589
-0.0622882	0.310296	-0.354474	-0.595623	-0.009554	-0.796744	-14.7671	19.9128	-19.3736
-0.0613389	0.315534	-0.353399	-0.59482	0.008114	-0.793531	-15.0818	19.7239	-19.6254
-0.0613389	0.315534	-0.353399	-0.594016	-0.006342	-0.793531	-15.0818	19.4722	-20.0031
-0.0613389	0.315534	-0.353399	-0.599638	-0.011161	-0.795138	-14.83	19.661	-19.9401
-0.0613389	0.315534	-0.353399	-0.593213	-0.019995	-0.792728	-15.1447	19.2833	-20.0031
-0.0613389	0.315534	-0.353399	-0.594016	-0.028026	-0.790319	-15.5224	19.3463	-20.3178
-0.0613389	0.315534	-0.353399	-0.597229	-0.023207	-0.788713	-15.0818	19.3463	-20.5066
-0.0584887	0.313439	-0.352322	-0.594016	-0.021601	-0.791925	-15.3965	19.2204	-20.6955
-0.0584887	0.313439	-0.352322	-0.590804	-0.019995	-0.797547	-15.5853	19.4092	-20.6325
-0.0584887	0.313439	-0.352322	-0.590804	-0.019192	-0.793531	-15.6483	19.2833	-20.9472
-0.0584887	0.313439	-0.352322	-0.591607	-0.017585	-0.78791	-15.5853	19.5351	-20.8843
-0.0584887	0.313439	-0.352322	-0.591607	-0.030435	-0.790319	-15.8371	19.4092	-20.7584
-0.0584887	0.313439	-0.352322	-0.581167	-0.027223	-0.799956	-15.7112	19.5351	-21.0102
-0.0584887	0.313439	-0.352322	-0.585182	-0.029632	-0.789516	-15.7112	19.5351	-20.6955
-0.0622882	0.314486	-0.350171	-0.590804	-0.037663	-0.793531	-15.6483	19.3463	-20.8843
-0.0622882	0.314486	-0.350171	-0.590804	-0.043285	-0.782288	-15.5224	19.7239	-20.6325
-0.0622882	0.314486	-0.350171	-0.594016	-0.052119	-0.788713	-15.7742	19.4722	-20.8213
-0.0622882	0.314486	-0.350171	-0.586788	-0.040072	-0.791925	-15.9	19.2204	-20.8213
-0.0622882	0.314486	-0.350171	-0.585985	-0.057741	-0.786304	-15.7742	19.4092	-20.5696
-0.0622882	0.314486	-0.350171	-0.590804	-0.063362	-0.792728	-16.1518	19.4722	-20.8213
-0.0622882	0.314486	-0.350171	-0.591607	-0.064969	-0.786304	-15.7742	19.2204	-20.8843
-0.0622882	0.316581	-0.351247	-0.593213	-0.068181	-0.783894	-16.0889	19.0316	-20.8213
-0.0622882	0.316581	-0.351247	-0.59241	-0.074606	-0.7855	-16.2777	18.9686	-20.8213
-0.0622882	0.316581	-0.351247	-0.590001	-0.058544	-0.772651	-16.5924	18.7798	-20.9472
-0.0622882	0.316581	-0.351247	-0.586788	-0.057741	-0.779879	-16.9071	18.6539	-20.6325
-0.0622882	0.316581	-0.351247	-0.590804	-0.06015	-0.774257	-17.2219	18.3392	-20.8213
-0.0622882	0.316581	-0.351247	-0.585182	-0.052922	-0.772651	-17.4107	18.4651	-20.8213
-0.0613389	0.317629	-0.349096	-0.584379	-0.061756	-0.778272	-17.7884	18.8427	-20.5696
-0.0613389	0.317629	-0.349096	-0.58197	-0.056938	-0.779076	-18.229	18.528	-20.3807
-0.0613389	0.317629	-0.349096	-0.585985	-0.062559	-0.782288	-18.5437	17.9615	-19.8772
-0.0613389	0.317629	-0.349096	-0.572333	-0.033648	-0.783091	-18.7325	18.0874	-19.3736
-0.0613389	0.317629	-0.349096	-0.574742	-0.028026	-0.783894	-18.7954	17.458	-19.0589
-0.0613389	0.317629	-0.349096	-0.56912	-0.024813	-0.783091	-18.9843	16.7656	-18.8701
-0.0613389	0.317629	-0.349096	-0.578757	-0.030435	-0.775863	-19.299	15.8844	-18.4295
-0.0594381	0.316581	-0.348019	-0.56912	-0.03686	-0.778272	-19.6767	15.0032	-18.6183
-0.0594381	0.316581	-0.348019	-0.571529	-0.025616	-0.780682	-20.0543	13.9331	-18.4295
-0.0594381	0.316581	-0.348019	-0.577954	-0.028026	-0.770241	-20.1802	13.1149	-18.4924
-0.0594381	0.316581	-0.348019	-0.577954	-0.028829	-0.767832	-20.6208	12.2337	-18.6183
-0.0594381	0.316581	-0.348019	-0.582773	-0.016782	-0.76462	-21.2502	11.6042	-18.996
-0.0594381	0.316581	-0.348019	-0.587592	-0.020798	-0.76462	-21.8167	10.9119	-19.6884
-0.0594381	0.316581	-0.348019	-0.58197	-0.011161	-0.758998	-22.0056	10.5971	-20.066
-0.0632386	0.319724	-0.345868	-0.579561	-0.018389	-0.758195	-22.6979	9.65299	-20.6325
-0.0632386	0.319724	-0.345868	-0.58197	-0.025616	-0.750967	-23.1385	9.0865	-21.1361
-0.0632386	0.319724	-0.345868	-0.590804	-0.014373	-0.749361	-23.8939	8.89767	-21.8914
-0.0632386	0.319724	-0.345868	-0.585182	-0.018389	-0.752573	-24.1456	8.77178	-22.269
-0.0632386	0.319724	-0.345868	-0.579561	-0.012767	-0.746951	-24.6492	8.83472	-22.7096
-0.0632386	0.319724	-0.345868	-0.58197	-0.021601	-0.737314	-25.5304	8.96061	-23.5909
-0.0632386	0.319724	-0.345868	-0.576348	0.004098	-0.739723	-25.971	9.21238	-23.7797
-0.0632386	0.322868	-0.343716	-0.572333	-0.025616	-0.734102	-26.4746	9.9677	-24.3462
-0.0632386	0.322868	-0.343716	-0.572333	-0.028829	-0.726874	-27.041	10.4713	-24.6609
-0.0632386	0.322868	-0.343716	-0.565105	-0.01357	-0.726071	-27.3558	12.1078	-24.4091
-0.0632386	0.322868	-0.343716	-0.560286	-0.022404	-0.72848	-27.9223	12.989	-24.7238
-0.0632386	0.322868	-0.343716	-0.557074	-0.021601	-0.724464	-28.4887	14.4996	-24.8497
-0.0632386	0.322868	-0.343716	-0.544224	-0.029632	-0.726874	-28.8035	15.8844	-24.7868
-0.0651384	0.324963	-0.339414	-0.540208	-0.027223	-0.733299	-29.37	17.2062	-24.4091
-0.0651384	0.324963	-0.339414	-0.529768	-0.030435	-0.734102	-29.307	18.591	-24.0315
-0.0651384	0.324963	-0.339414	-0.521737	-0.018389	-0.734102	-29.6847	20.6681	-23.3391
-0.0651384	0.324963	-0.339414	-0.515312	-0.035254	-0.74133	-29.6217	22.6823	-22.8355
-0.0651384	0.324963	-0.339414	-0.507281	-0.042482	-0.745345	-29.9364	23.8782	-22.3949
-0.0651384	0.324963	-0.339414	-0.500053	-0.048907	-0.744542	-29.8106	25.8295	-21.3249
-0.0651384	0.324963	-0.339414	-0.500053	-0.048907	-0.750164	-29.9994	27.2142	-20.4437
-0.0660878	0.324963	-0.340489	-0.498447	-0.042482	-0.758998	-30.1253	28.2843	-19.8772
-0.0660878	0.324963	-0.340489	-0.496037	-0.048907	-0.758998	-29.9994	30.0467	-18.8071
-0.0660878	0.324963	-0.340489	-0.494431	-0.044088	-0.758998	-29.9994	31.2426	-18.1148
-0.0660878	0.324963	-0.340489	-0.500856	-0.060953	-0.754982	-30.0623	32.7532	-17.4853
-0.0660878	0.324963	-0.340489	-0.508084	-0.032844	-0.75177	-29.9994	34.3268	-16.5412
-0.0660878	0.324963	-0.340489	-0.508887	-0.028829	-0.750967	-30.1253	35.7745	-16.3524
-0.0660878	0.324963	-0.340489	-0.517721	-0.044088	-0.754179	-30.3141	36.7187	-15.7229
-0.0632386	0.330201	-0.340489	-0.524146	-0.019995	-0.761407	-30.2512	38.2293	-15.0935
-0.0632386	0.330201	-0.340489	-0.532177	-0.015979	-0.757392	-30.2512	39.3623	-15.0305
-0.0632386	0.330201	-0.340489	-0.528965	-0.01357	-0.760604	-30.5659	40.5582	-14.9676
-0.0632386	0.330201	-0.340489	-0.538602	0.006508	-0.771045	-30.6288	41.5653	-14.7158
-0.0632386	0.330201	-0.340489	-0.54583	0.000886	-0.771848	-30.9435	42.8871	-14.8417
-0.0632386	0.330201	-0.340489	-0.553058	-0.004736	-0.773454	-30.8176	43.8942	-15.0305
-0.0632386	0.330201	-0.340489	-0.560286	0.024979	-0.77506	-31.1953	44.6496	-15.1564
-0.0622882	0.329153	-0.338337	-0.561892	0.02257	-0.773454	-31.51	45.3419	-15.7229
-0.0622882	0.329153	-0.338337	-0.574742	0.03542	-0.775863	-31.8247	45.6566	-16.4153
-0.0622882	0.329153	-0.338337	-0.574742	0.042648	-0.783091	-32.0765	45.9714	-17.0447
-0.0622882	0.329153	-0.338337	-0.58197	0.03542	-0.781485	-32.3912	46.412	-18.1148
-0.0622882	0.329153	-0.338337	-0.582773	0.038632	-0.794335	-32.706	46.7267	-18.8071
-0.0622882	0.329153	-0.338337	-0.584379	0.045057	-0.795941	-33.0836	47.1043	-19.4995
-0.0603885	0.333344	-0.33511	-0.584379	0.038632	-0.804775	-33.0836	46.9785	-20.5066
-0.0603885	0.333344	-0.33511	-0.589198	0.047466	-0.804775	-33.713	46.9785	-21.4508
-0.0603885	0.333344	-0.33511	-0.584379	0.049876	-0.804775	-33.6501	46.9785	-22.3949
-0.0603885	0.333344	-0.33511	-0.598835	0.048269	-0.812003	-33.9648	47.0414	-23.9685
-0.0603885	0.333344	-0.33511	-0.59482	0.049072	-0.815215	-33.9648	46.7267	-24.7868
-0.0603885	0.333344	-0.33511	-0.585985	0.059513	-0.82405	-34.2795	46.4749	-25.8568
-0.0603885	0.333344	-0.33511	-0.596426	0.040238	-0.828065	-34.5943	46.0343	-27.1786
-0.056589	0.335439	-0.334034	-0.585182	0.043451	-0.836096	-34.5313	46.0343	-28.3116
-0.056589	0.335439	-0.334034	-0.58197	0.045057	-0.844127	-34.5313	45.5308	-29.004
-0.056589	0.335439	-0.334034	-0.574742	0.037829	-0.84493	-34.5313	45.0902	-29.8852
-0.056589	0.335439	-0.334034	-0.577151	0.03301	-0.852158	-34.5943	44.5866	-30.9552
-0.056589	0.335439	-0.334034	-0.573136	0.030601	-0.852961	-34.7201	43.8313	-31.6476
-0.056589	0.335439	-0.334034	-0.572333	0.037026	-0.854568	-34.4054	42.8871	-32.2141
-0.056589	0.335439	-0.334034	-0.571529	0.03301	-0.856174	-34.6572	42.1948	-32.8435
-0.0556386	0.337535	-0.330807	-0.565908	0.023373	-0.865811	-34.3425	41.2506	-33.5359
-0.0556386	0.337535	-0.330807	-0.567514	0.026585	-0.866614	-34.5313	39.8659	-34.4171
-0.0556386	0.337535	-0.330807	-0.567514	0.03542	-0.863402	-34.3425	39.1105	-34.7948
-0.0556386	0.337535	-0.330807	-0.570726	0.028995	-0.872236	-34.3425	37.8517	-35.3613
-0.0556386	0.337535	-0.330807	-0.570726	0.024979	-0.878661	-34.2795	37.0963	-35.4872
-0.0556386	0.337535	-0.330807	-0.562695	0.031404	-0.878661	-34.5313	36.0263	-35.9278
-0.056589	0.340677	-0.330807	-0.564301	0.014539	-0.881873	-34.0907	34.8933	-36.1795
-0.056589	0.340677	-0.330807	-0.561089	0.02257	-0.878661	-34.2166	34.138	-36.6201
-0.056589	0.340677	-0.330807	-0.557877	0.014539	-0.875448	-33.9648	33.068	-36.8719
-0.056589	0.340677	-0.330807	-0.561892	0.006508	-0.880267	-33.9019	32.3126	-37.1866
-0.056589	0.340677	-0.330807	-0.560286	0.025782	-0.88107	-33.5872	31.2426	-37.2496
-0.056589	0.340677	-0.330807	-0.55627	0.013736	-0.881873	-33.3983	30.2984	-37.5014
-0.056589	0.340677	-0.330807	-0.552255	0.01213	-0.88107	-33.4613	29.3543	-37.4384
-0.0584887	0.340677	-0.328655	-0.547436	0.014539	-0.883479	-33.1466	28.2843	-37.6902
-0.0584887	0.340677	-0.328655	-0.540208	0.016145	-0.873842	-33.0207	27.5919	-37.8161
-0.0584887	0.340677	-0.328655	-0.538602	0.030601	-0.875448	-32.9577	26.4589	-37.942
-0.0584887	0.340677	-0.328655	-0.528162	0.020964	-0.87063	-32.5801	25.9553	-37.7531
-0.0584887	0.340677	-0.328655	-0.524146	0.021767	-0.882676	-32.5171	24.9483	-37.6902
-0.0584887	0.340677	-0.328655	-0.523343	0.026585	-0.878661	-32.4542	24.067	-37.6902
-0.0584887	0.340677	-0.328655	-0.517721	0.001689	-0.878661	-31.8247	23.9412	-37.6272
-0.0584887	0.34382	-0.322201	-0.516115	0.013736	-0.877858	-32.0136	23.1858	-37.8161
-0.0584887	0.34382	-0.322201	-0.515312	0.015342	-0.86822	-31.51	22.7452	-37.6272
-0.0584887	0.34382	-0.322201	-0.504872	0.025782	-0.872236	-31.3841	22.1158	-37.8161
-0.0584887	0.34382	-0.322201	-0.500856	0.017751	-0.867417	-30.7547	21.6752	-37.6272
-0.0584887	0.34382	-0.322201	-0.500053	0.017751	-0.860992	-30.6918	21.5493	-37.5014
-0.0584887	0.34382	-0.322201	-0.495234	0.004098	-0.862599	-30.5029	21.0458	-37.5643
-0.0584887	0.34382	-0.322201	-0.492825	0.010523	-0.856977	-29.9994	21.2975	-37.6272
-0.0613389	0.349059	-0.322201	-0.488809	0.008114	-0.852961	-29.8106	21.3605	-37.7531
-0.0613389	0.349059	-0.322201	-0.484794	0.020964	-0.854568	-29.5588	21.1716	-37.5643
-0.0613389	0.349059	-0.322201	-0.474354	0.018554	-0.852158	-28.9293	22.2417	-37.5643
-0.0613389	0.349059	-0.322201	-0.475157	0.024176	-0.848143	-28.9923	22.3676	-37.5643
-0.0613389	0.349059	-0.322201	-0.479172	0.028995	-0.845733	-28.8035	22.8082	-37.7531
-0.0613389	0.349059	-0.322201	-0.476763	0.030601	-0.838505	-28.6776	22.7452	-37.879
-0.0584887	0.348011	-0.316822	-0.476763	0.02257	-0.836096	-28.6776	23.2488	-38.1308
-0.0584887	0.348011	-0.316822	-0.459095	0.049876	-0.830474	-28.6146	23.8153	-37.942
-0.0584887	0.348011	-0.316822	-0.466323	0.049876	-0.820837	-28.8035	23.8153	-37.942
-0.0584887	0.348011	-0.316822	-0.47355	0.034616	-0.819231	-28.8035	24.1929	-37.942
-0.0584887	0.348011	-0.316822	-0.47596	0.02257	-0.816822	-29.1811	24.8853	-38.1937
-0.0584887	0.348011	-0.316822	-0.483991	0.013736	-0.812806	-29.2441	25.9553	-38.8861
-0.0584887	0.348011	-0.316822	-0.479975	0.004902	-0.816018	-29.6217	27.3401	-39.2008
-0.0622882	0.350106	-0.317897	-0.47355	0.016145	-0.816018	-29.4329	28.2213	-39.5785
-0.0622882	0.350106	-0.317897	-0.471141	-0.00313	-0.819231	-29.8106	28.9137	-40.3338
-0.0622882	0.350106	-0.317897	-0.468732	0.017751	-0.819231	-29.8106	29.7949	-40.5856
-0.0622882	0.350106	-0.317897	-0.471944	0.012933	-0.820034	-29.8106	30.6132	-40.9632
-0.0622882	0.350106	-0.317897	-0.46311	0.024176	-0.818428	-29.9994	31.5573	-41.278
-0.0622882	0.350106	-0.317897	-0.458291	0.021767	-0.825656	-29.9994	32.6274	-41.4668
-0.0622882	0.350106	-0.317897	-0.457488	0.011326	-0.827262	-30.1253	33.1938	-41.4039
-0.0651384	0.349059	-0.316822	-0.451063	0.016145	-0.827262	-29.8735	34.6415	-41.6556
-0.0651384	0.349059	-0.316822	-0.447851	0.008114	-0.826459	-30.1882	35.271	-41.278
-0.0651384	0.349059	-0.316822	-0.455882	0.01213	-0.828065	-30.3141	35.6486	-41.5297
-0.0651384	0.349059	-0.316822	-0.444639	0.008114	-0.837702	-29.9994	36.7816	-41.4039
-0.0651384	0.349059	-0.316822	-0.451867	0.008114	-0.839309	-30.377	37.1593	-41.4668
-0.0651384	0.349059	-0.316822	-0.444639	0.005705	-0.838505	-30.1882	37.7887	-40.9632
-0.0651384	0.349059	-0.316822	-0.443836	-0.00313	-0.843324	-30.5659	38.2293	-41.0262
-0.0660878	0.352201	-0.31467	-0.446245	0.008917	-0.840915	-30.7547	38.607	-40.8374
-0.0660878	0.352201	-0.31467	-0.441426	0.003295	-0.850552	-30.8176	38.6699	-40.8374
-0.0660878	0.352201	-0.31467	-0.441426	-0.003933	-0.845733	-31.0065	38.9217	-40.4597
-0.0660878	0.352201	-0.31467	-0.45026	0.017751	-0.850552	-31.1324	38.7958	-40.145
-0.0660878	0.352201	-0.31467	-0.446245	0.008917	-0.85778	-31.0694	38.4811	-39.8932
-0.0660878	0.352201	-0.31467	-0.441426	-0.008751	-0.861796	-31.3212	38.2923	-39.7673
-0.0651384	0.354297	-0.308215	-0.438214	0.004902	-0.867417	-31.6989	37.9146	-39.4526
-0.0651384	0.354297	-0.308215	-0.441426	0.004902	-0.866614	-31.6989	37.2222	-39.2638
-0.0651384	0.354297	-0.308215	-0.443032	0.005705	-0.877055	-31.8247	36.5928	-38.8861
-0.0651384	0.354297	-0.308215	-0.43982	0.010523	-0.879464	-32.0136	36.2781	-38.5085
-0.0651384	0.354297	-0.308215	-0.436608	8.3e-05	-0.881873	-31.8877	35.5228	-38.3826
-0.0651384	0.354297	-0.308215	-0.440623	-0.00313	-0.881873	-31.6359	34.8933	-38.0049
-0.0651384	0.354297	-0.308215	-0.438214	0.001689	-0.888298	-31.6989	34.2639	-37.3755
-0.0660878	0.354297	-0.309291	-0.438214	-0.002326	-0.889904	-31.51	33.5086	-37.2496
-0.0660878	0.354297	-0.309291	-0.436608	-0.004736	-0.892314	-31.51	32.7532	-36.9978
-0.0660878	0.354297	-0.309291	-0.439017	0.004902	-0.893117	-31.1324	31.7461	-36.3684
-0.0660878	0.354297	-0.309291	-0.434198	0.004902	-0.907573	-31.1953	30.9908	-36.4313
-0.0660878	0.354297	-0.309291	-0.434198	-0.003933	-0.900345	-30.5029	30.2355	-35.9278
-0.0660878	0.354297	-0.309291	-0.432592	0.000886	-0.899542	-30.2512	29.1025	-35.7389
-0.0660878	0.354297	-0.309291	-0.433395	0.003295	-0.907573	-30.0623	28.2213	-35.3613
-0.0679885	0.358488	-0.308215	-0.435804	-0.009554	-0.905163	-30.0623	27.3401	-35.0466
-0.0679885	0.358488	-0.308215	-0.428577	0.004902	-0.90677	-29.6217	26.5218	-34.7948
-0.0679885	0.358488	-0.308215	-0.428577	-0.001523	-0.900345	-29.4329	25.6406	-34.4171
-0.0679885	0.358488	-0.308215	-0.435804	0.001689	-0.897132	-29.37	24.3818	-34.1654
-0.0679885	0.358488	-0.308215	-0.426167	0.004098	-0.892314	-29.307	23.5006	-33.8506
-0.0679885	0.358488	-0.308215	-0.427773	0.011326	-0.892314	-28.9923	22.3046	-33.5359
-0.0698882	0.359535	-0.307139	-0.427773	-0.01357	-0.889101	-28.8664	21.9899	-33.2212
-0.0698882	0.359535	-0.307139	-0.428577	0.008114	-0.89151	-29.0552	20.731	-33.2841
-0.0698882	0.359535	-0.307139	-0.428577	0.002492	-0.882676	-28.9923	20.4793	-32.6547
-0.0698882	0.359535	-0.307139	-0.436608	0.003295	-0.881873	-29.1811	20.0387	-32.5288
-0.0698882	0.359535	-0.307139	-0.42697	-0.00072	-0.885889	-29.0552	19.5981	-32.0882
-0.0698882	0.359535	-0.307139	-0.42697	0.006508	-0.884283	-29.0552	18.9686	-31.7106
-0.0698882	0.359535	-0.307139	-0.422152	0.011326	-0.888298	-29.1811	18.528	-31.6476
-0.0689379	0.362678	-0.30176	-0.423758	-0.005539	-0.879464	-29.307	18.3392	-31.1441
-0.0689379	0.362678	-0.30176	-0.427773	0.008114	-0.877055	-29.0552	18.4651	-30.7664
-0.0689379	0.362678	-0.30176	-0.418939	0.002492	-0.879464	-29.1811	18.0874	-30.6405
-0.0689379	0.362678	-0.30176	-0.422955	-0.010357	-0.88107	-29.2441	17.7727	-30.3887
-0.0689379	0.362678	-0.30176	-0.418136	0.00972	-0.87063	-29.0552	18.0245	-29.6964
-0.0689379	0.362678	-0.30176	-0.422955	0.004902	-0.871433	-29.2441	17.5209	-29.6964
-0.0689379	0.362678	-0.30176	-0.417333	0.017751	-0.873842	-29.1182	17.5839	-28.8781
-0.0736877	0.360583	-0.300684	-0.418136	0.000886	-0.88107	-28.8664	17.7727	-28.6263
-0.0736877	0.360583	-0.300684	-0.414924	-0.006342	-0.877858	-28.9293	17.5209	-28.3746
-0.0736877	0.360583	-0.300684	-0.41653	-0.006342	-0.877055	-28.8035	17.2691	-28.0598
-0.0736877	0.360583	-0.300684	-0.414121	-0.005539	-0.881873	-28.6776	17.0174	-27.4304
-0.0736877	0.360583	-0.300684	-0.413317	0.018554	-0.877858	-28.5517	17.2062	-27.2416
-0.0736877	0.360583	-0.300684	-0.41653	0.004098	-0.875448	-28.4258	16.8915	-26.738
-0.0736877	0.360583	-0.300684	-0.410908	-0.00313	-0.883479	-28.1111	16.7656	-26.4233
-0.0708376	0.364773	-0.298532	-0.414924	-0.00072	-0.874645	-27.9852	16.9544	-25.7939
-0.0708376	0.364773	-0.298532	-0.414924	0.015342	-0.877055	-28.0481	16.7656	-25.4162
-0.0708376	0.364773	-0.298532	-0.415727	0.011326	-0.873039	-27.8593	16.8915	-24.7868
-0.0708376	0.364773	-0.298532	-0.419742	0.008114	-0.869024	-27.2928	17.5209	-24.2203
-0.0708376	0.364773	-0.298532	-0.41653	0.017751	-0.878661	-27.2928	17.2691	-24.0944
-0.0708376	0.364773	-0.298532	-0.41653	0.008114	-0.873842	-27.2928	17.7098	-23.5909
-0.0698882	0.367916	-0.29423	-0.418939	0.023373	-0.874645	-26.9152	18.0874	-23.0873
-0.0698882	0.367916	-0.29423	-0.420545	0.00972	-0.875448	-26.7263	18.2133	-22.5838
-0.0698882	0.367916	-0.29423	-0.419742	0.01213	-0.876251	-26.6004	18.4651	-22.269
-0.0698882	0.367916	-0.29423	-0.423758	0.016948	-0.873039	-26.0339	18.6539	-21.8914
-0.0698882	0.367916	-0.29423	-0.415727	0.01213	-0.880267	-25.8451	18.9686	-21.2619
-0.0698882	0.367916	-0.29423	-0.423758	0.017751	-0.876251	-25.4045	19.1575	-21.0102
-0.0698882	0.367916	-0.29423	-0.42938	0.014539	-0.873842	-25.1527	19.3463	-20.6325
-0.071788	0.366868	-0.29423	-0.424561	0.00972	-0.880267	-24.9639	19.0945	-20.5066
-0.071788	0.366868	-0.29423	-0.422152	0.027389	-0.884283	-24.5233	19.5351	-20.066
-0.071788	0.366868	-0.29423	-0.419742	0.007311	-0.887495	-24.3345	19.9128	-20.066
-0.071788	0.366868	-0.29423	-0.418939	0.014539	-0.883479	-24.0198	19.7239	-19.8142
-0.071788	0.366868	-0.29423	-0.423758	0.027389	-0.878661	-23.705	19.661	-19.4995
-0.071788	0.366868	-0.29423	-0.424561	0.01213	-0.884283	-23.5792	19.5351	-19.1848
-0.071788	0.366868	-0.29423	-0.428577	0.021767	-0.882676	-23.3274	19.5351	-18.6183
-0.0774872	0.365821	-0.291002	-0.428577	0.031404	-0.878661	-23.0756	19.9128	-18.3665
-0.0774872	0.365821	-0.291002	-0.427773	0.025782	-0.882676	-22.8238	20.1016	-18.0518
-0.0774872	0.365821	-0.291002	-0.428577	0.024176	-0.885889	-22.635	19.7239	-17.7371
-0.0774872	0.365821	-0.291002	-0.423758	0.024176	-0.885086	-22.3203	19.7869	-17.4224
-0.0774872	0.365821	-0.291002	-0.42697	0.025782	-0.885889	-22.3203	19.3463	-17.2336
-0.0774872	0.365821	-0.291002	-0.430986	0.03301	-0.884283	-21.8797	19.2204	-16.9188
-0.0774872	0.365821	-0.291002	-0.435001	0.018554	-0.887495	-22.0056	18.9057	-16.6671
-0.0746371	0.370011	-0.287775	-0.431789	0.029798	-0.880267	-21.565	18.8427	-16.3524
-0.0746371	0.370011	-0.287775	-0.437411	0.028192	-0.885889	-21.502	18.4651	-16.1006
-0.0746371	0.370011	-0.287775	-0.42938	0.03301	-0.892314	-21.2502	18.4651	-15.7229
-0.0746371	0.370011	-0.287775	-0.434198	0.01213	-0.89151	-21.2502	18.1504	-15.7229
-0.0746371	0.370011	-0.287775	-0.440623	0.032207	-0.885889	-20.8726	17.395	-15.2194
-0.0746371	0.370011	-0.287775	-0.434198	0.023373	-0.889101	-20.8726	17.1433	-14.7158
-0.0755875	0.37106	-0.28885	-0.435001	0.030601	-0.894723	-20.9355	16.3879	-14.9047
-0.0755875	0.37106	-0.28885	-0.437411	0.029798	-0.885889	-20.4949	16.0103	-14.4011
-0.0755875	0.37106	-0.28885	-0.443032	0.028995	-0.889101	-20.2431	15.5697	-14.0864
-0.0755875	0.37106	-0.28885	-0.444639	0.031404	-0.89151	-20.1173	15.255	-14.0864
-0.0755875	0.37106	-0.28885	-0.438214	0.032207	-0.887495	-19.9284	15.0032	-13.7717
-0.0755875	0.37106	-0.28885	-0.436608	0.028192	-0.893117	-19.6767	14.4996	-13.2052
-0.0755875	0.37106	-0.28885	-0.45026	0.032207	-0.89151	-19.299	14.059	-13.0163
-0.0746371	0.372107	-0.287775	-0.438214	0.028192	-0.890707	-18.6066	13.9961	-12.5128
-0.0746371	0.372107	-0.287775	-0.437411	0.024176	-0.895526	-18.6066	13.3037	-12.3869
-0.0746371	0.372107	-0.287775	-0.439017	0.03542	-0.895526	-18.0401	13.3667	-12.1981
-0.0746371	0.372107	-0.287775	-0.43982	0.0563	-0.889101	-17.6625	13.4925	-11.5057
-0.0746371	0.372107	-0.287775	-0.439017	0.033813	-0.886692	-17.096	13.1778	-11.6316
-0.0746371	0.372107	-0.287775	-0.438214	0.028192	-0.889904	-16.9071	12.926	-11.2539
-0.0746371	0.372107	-0.287775	-0.439017	0.041041	-0.889101	-16.2148	13.0519	-10.5616
-0.0774872	0.37525	-0.285623	-0.432592	0.038632	-0.888298	-15.9	12.926	-10.4986
-0.0774872	0.37525	-0.285623	-0.433395	0.046663	-0.889904	-15.5224	12.8631	-10.4986
-0.0774872	0.37525	-0.285623	-0.437411	0.041844	-0.885086	-14.7671	12.4225	-9.68034
-0.0774872	0.37525	-0.285623	-0.437411	0.052285	-0.889101	-14.3894	12.6743	-9.68034
-0.0774872	0.37525	-0.285623	-0.433395	0.031404	-0.889904	-13.9488	12.7372	-9.23974
-0.0774872	0.37525	-0.285623	-0.420545	0.028995	-0.893117	-13.5082	12.8002	-8.61031
-0.0765378	0.373155	-0.284547	-0.425364	0.020964	-0.889904	-13.1935	12.7372	-8.29559
-0.0765378	0.373155	-0.284547	-0.427773	0.048269	-0.889101	-12.7529	12.6743	-7.98087
-0.0765378	0.373155	-0.284547	-0.424561	0.040238	-0.878661	-12.2493	12.7372	-7.41438
-0.0765378	0.373155	-0.284547	-0.433395	0.033813	-0.882676	-11.9976	12.6113	-7.28849
-0.0765378	0.373155	-0.284547	-0.426167	0.024979	-0.873039	-11.3681	13.2408	-6.65906
-0.0765378	0.373155	-0.284547	-0.441426	0.02257	-0.875448	-11.2422	12.8631	-6.15551
-0.0765378	0.373155	-0.284547	-0.437411	0.028192	-0.875448	-10.7387	13.1778	-5.77785
-0.0746371	0.37525	-0.279168	-0.430986	0.041041	-0.874645	-10.361	13.4925	-5.52608
-0.0746371	0.37525	-0.279168	-0.430986	0.02257	-0.879464	-10.4869	13.8702	-5.21136
-0.0746371	0.37525	-0.279168	-0.438214	0.031404	-0.873039	-9.98336	14.2479	-4.89664
-0.0746371	0.37525	-0.279168	-0.436608	0.025782	-0.872236	-9.73159	14.4367	-4.70781
-0.0746371	0.37525	-0.279168	-0.436608	0.029798	-0.873842	-9.29098	14.6885	-4.26721
-0.0746371	0.37525	-0.279168	-0.443032	0.03542	-0.869827	-9.1651	15.1291	-3.63777
-0.0746371	0.37525	-0.279168	-0.440623	0.037829	-0.86822	-8.91332	15.5067	-3.44894
-0.0746371	0.374202	-0.283471	-0.440623	0.041844	-0.874645	-8.66155	15.5697	-3.26011
-0.0746371	0.374202	-0.283471	-0.43982	0.053088	-0.87063	-8.34683	15.6956	-2.63068
-0.0746371	0.374202	-0.283471	-0.440623	0.049072	-0.864205	-8.03212	16.325	-2.56773
-0.0746371	0.374202	-0.283471	-0.443836	0.041844	-0.869024	-8.158	16.0732	-2.31596
-0.0746371	0.374202	-0.283471	-0.439017	0.057907	-0.866614	-8.22095	16.3879	-1.87536
-0.0746371	0.374202	-0.283471	-0.448654	0.039435	-0.862599	-7.96917	16.1362	-1.9383
-0.0746371	0.374202	-0.283471	-0.447851	0.044254	-0.87063	-7.84329	16.325	-1.37181
-0.0746371	0.374202	-0.279168	-0.451063	0.041844	-0.866614	-7.46562	16.3879	-1.37181
-0.0746371	0.374202	-0.279168	-0.456685	0.054694	-0.872236	-7.7174	16.3879	-1.37181
-0.0746371	0.374202	-0.279168	-0.45026	0.057907	-0.869024	-7.33974	16.5768	-0.490599
-0.0746371	0.374202	-0.279168	-0.45026	0.057103	-0.865811	-7.33974	16.4509	-0.616486
-0.0746371	0.374202	-0.279168	-0.451063	0.049876	-0.872236	-7.02502	16.7656	-0.490599
-0.0746371	0.374202	-0.279168	-0.447851	0.065938	-0.869827	-6.83619	16.6397	-0.553542
-0.0755875	0.378392	-0.280244	-0.454276	0.055497	-0.869827	-6.83619	16.8915	-0.112938
-0.0755875	0.378392	-0.280244	-0.455079	0.053088	-0.877055	-6.45853	17.0174	-0.301768
-0.0755875	0.378392	-0.280244	-0.451867	0.057103	-0.876251	-6.33264	16.9544	-0.238825
-0.0755875	0.378392	-0.280244	-0.45026	0.072362	-0.877055	-6.01792	17.3321	0.012949
-0.0755875	0.378392	-0.280244	-0.455882	0.053891	-0.87063	-5.89204	17.2691	-0.175881
-0.0755875	0.378392	-0.280244	-0.459898	0.04586	-0.872236	-5.82909	16.9544	-0.175881
-0.0755875	0.378392	-0.280244	-0.447851	0.04586	-0.881873	-5.07377	17.2691	0.57944
-0.0708376	0.37525	-0.279168	-0.449457	0.050679	-0.884283	-4.88494	17.3321	0.201779
-0.0708376	0.37525	-0.279168	-0.448654	0.048269	-0.877055	-4.57022	17.0174	0.57944
-0.0708376	0.37525	-0.279168	-0.455882	0.051482	-0.880267	-4.31845	17.0803	0.57944
-0.0708376	0.37525	-0.279168	-0.455882	0.050679	-0.880267	-4.00373	17.2691	0.516497
-0.0708376	0.37525	-0.279168	-0.454276	0.042648	-0.879464	-3.62607	17.3321	0.705327
-0.0708376	0.37525	-0.279168	-0.455882	0.051482	-0.878661	-3.24841	17.2062	0.894157
-0.0708376	0.37525	-0.279168	-0.457488	0.048269	-0.877858	-2.93369	17.458	1.02004
-0.0736877	0.378392	-0.279168	-0.455882	0.074772	-0.873842	-2.68192	17.7098	1.08299
-0.0736877	0.378392	-0.279168	-0.454276	0.04586	-0.87063	-2.30426	17.7098	1.02004
-0.0736877	0.378392	-0.279168	-0.455882	0.049072	-0.873842	-2.11543	17.6468	1.27182
-0.0736877	0.378392	-0.279168	-0.458291	0.053891	-0.873842	-1.98954	17.3321	1.08299
-0.0736877	0.378392	-0.279168	-0.454276	0.051482	-0.873842	-1.61188	17.5209	1.33476
-0.0736877	0.378392	-0.279168	-0.453473	0.052285	-0.873842	-1.42305	17.7098	1.39771
-0.0736877	0.378392	-0.279168	-0.458291	0.0563	-0.873039	-1.73777	17.2062	1.14593
-0.0708376	0.378392	-0.279168	-0.459898	0.051482	-0.866614	-1.61188	17.395	1.33476
-0.0708376	0.378392	-0.279168	-0.459898	0.049876	-0.869024	-1.42305	16.7656	1.33476
-0.0708376	0.378392	-0.279168	-0.454276	0.055497	-0.869827	-1.67482	16.7656	1.27182
-0.0708376	0.378392	-0.279168	-0.451063	0.051482	-0.86822	-1.80071	16.8915	1.33476
-0.0708376	0.378392	-0.279168	-0.451063	0.057907	-0.880267	-2.11543	16.0732	1.02004
-0.0708376	0.378392	-0.279168	-0.455882	0.05871	-0.879464	-2.30426	15.8844	1.33476
-0.0679885	0.377345	-0.280244	-0.455079	0.057103	-0.871433	-2.05249	15.5067	1.39771
-0.0679885	0.377345	-0.280244	-0.45026	0.0563	-0.869024	-2.24132	15.0032	1.27182
-0.0679885	0.377345	-0.280244	-0.451867	0.061119	-0.87063	-2.3672	14.8773	1.33476
-0.0679885	0.377345	-0.280244	-0.45267	0.061119	-0.873842	-2.87075	14.4367	0.957101
-0.0679885	0.377345	-0.280244	-0.455882	0.057907	-0.873039	-2.80781	14.1849	0.894157
-0.0679885	0.377345	-0.280244	-0.45267	0.067544	-0.873842	-2.93369	14.122	1.02004
-0.0679885	0.377345	-0.280244	-0.453473	0.042648	-0.869024	-2.99664	13.9331	1.08299
-0.0689379	0.376297	-0.279168	-0.449457	0.063528	-0.869024	-2.74486	13.6184	0.768271
-0.0689379	0.376297	-0.279168	-0.451063	0.053891	-0.871433	-2.93369	13.6814	0.642384
-0.0689379	0.376297	-0.279168	-0.457488	0.061922	-0.865008	-3.31136	13.4296	0.642384
-0.0689379	0.376297	-0.279168	-0.455882	0.06915	-0.869024	-3.43724	13.2408	0.201779
-0.0689379	0.376297	-0.279168	-0.45026	0.063528	-0.869827	-3.50019	13.4296	-0.049995
-0.0689379	0.376297	-0.279168	-0.45026	0.063528	-0.873842	-3.62607	13.5555	-0.238825
-0.0689379	0.376297	-0.279168	-0.447851	0.065938	-0.865811	-3.62607	13.6814	0.012949
-0.0679885	0.378392	-0.280244	-0.451063	0.065938	-0.869024	-4.12962	13.1149	-0.616486
-0.0679885	0.378392	-0.280244	-0.447851	0.061922	-0.86822	-4.19256	13.4925	-0.616486
-0.0679885	0.378392	-0.280244	-0.455079	0.068347	-0.869024	-4.50728	12.989	-1.05709
-0.0679885	0.378392	-0.280244	-0.447048	0.080394	-0.869827	-4.822	12.8002	-1.30886
-0.0679885	0.378392	-0.280244	-0.443836	0.084409	-0.87063	-5.07377	12.6113	-1.62358
-0.0679885	0.378392	-0.280244	-0.45026	0.06915	-0.877055	-5.38849	12.2966	-1.87536
-0.0660878	0.377345	-0.278092	-0.446245	0.06915	-0.871433	-5.76615	12.2966	-2.25302
-0.0660878	0.377345	-0.278092	-0.451867	0.065938	-0.869024	-6.20675	11.7931	-2.75656
-0.0660878	0.377345	-0.278092	-0.445442	0.078787	-0.873039	-6.52147	11.3525	-3.13422
-0.0660878	0.377345	-0.278092	-0.446245	0.072362	-0.871433	-7.02502	11.1007	-3.44894
-0.0660878	0.377345	-0.278092	-0.447048	0.064331	-0.880267	-7.40268	10.4713	-3.76366
-0.0660878	0.377345	-0.278092	-0.445442	0.075575	-0.877055	-7.7174	9.9677	-4.39309
-0.0660878	0.377345	-0.278092	-0.447048	0.086818	-0.880267	-8.22095	9.59004	-4.77075
-0.0670381	0.377345	-0.27594	-0.447048	0.080394	-0.880267	-8.40978	9.27533	-5.02253
-0.0670381	0.377345	-0.27594	-0.449457	0.06915	-0.883479	-8.66155	8.58295	-5.65196
-0.0670381	0.377345	-0.27594	-0.455882	0.064331	-0.883479	-9.03921	8.20529	-6.02962
-0.0670381	0.377345	-0.27594	-0.449457	0.072362	-0.877858	-9.41687	8.0794	-6.2814
-0.0670381	0.377345	-0.27594	-0.451867	0.082	-0.880267	-9.29098	7.70174	-6.65906
-0.0670381	0.377345	-0.27594	-0.45267	0.083606	-0.881873	-9.29098	7.26114	-7.28849
-0.0670381	0.377345	-0.27594	-0.458291	0.081197	-0.880267	-9.73159	6.94642	-7.47732
-0.0670381	0.378392	-0.280244	-0.448654	0.094046	-0.879464	-9.54276	6.88348	-7.91793
-0.0670381	0.378392	-0.280244	-0.451063	0.077181	-0.886692	-9.85748	6.75759	-8.29559
-0.0670381	0.378392	-0.280244	-0.455079	0.085212	-0.877858	-9.73159	6.69464	-8.92502
-0.0670381	0.378392	-0.280244	-0.460701	0.083606	-0.881873	-9.6057	6.75759	-9.30268
-0.0670381	0.378392	-0.280244	-0.459898	0.073166	-0.877858	-9.85748	6.69464	-9.99506
-0.0670381	0.378392	-0.280244	-0.460701	0.090834	-0.873842	-9.85748	6.82053	-10.4357
-0.0670381	0.378392	-0.280244	-0.46311	0.085212	-0.875448	-10.2351	6.88348	-10.9392
-0.0660878	0.378392	-0.278092	-0.451063	0.082	-0.872236	-9.98336	7.13525	-11.3798
-0.0660878	0.378392	-0.278092	-0.455882	0.073166	-0.878661	-10.6128	6.75759	-12.1351
-0.0660878	0.378392	-0.278092	-0.454276	0.088425	-0.872236	-10.5499	7.19819	-12.324
-0.0660878	0.378392	-0.278092	-0.451867	0.077984	-0.875448	-10.8016	7.07231	-13.0793
-0.0660878	0.378392	-0.278092	-0.449457	0.091637	-0.871433	-11.1793	7.32408	-13.7717
-0.0660878	0.378392	-0.278092	-0.451063	0.077181	-0.873842	-11.4311	7.44997	-14.3382
-0.0689379	0.37944	-0.278092	-0.442229	0.09244	-0.874645	-11.6199	7.38702	-14.8417
-0.0689379	0.37944	-0.278092	-0.433395	0.074772	-0.875448	-11.6199	7.38702	-14.9047
-0.0689379	0.37944	-0.278092	-0.438214	0.09244	-0.878661	-12.1864	7.44997	-15.66
-0.0689379	0.37944	-0.278092	-0.438214	0.091637	-0.878661	-12.6899	7.13525	-16.1006
-0.0689379	0.37944	-0.278092	-0.434198	0.090031	-0.879464	-12.8158	7.44997	-16.2894
-0.0689379	0.37944	-0.278092	-0.42697	0.082	-0.883479	-12.8788	7.89057	-16.8559
-0.0689379	0.37944	-0.278092	-0.427773	0.094849	-0.887495	-13.1935	7.6388	-17.0447
-0.0698882	0.380488	-0.274865	-0.435001	0.094046	-0.877055	-13.3194	7.82763	-17.4224
-0.0698882	0.380488	-0.274865	-0.434198	0.089228	-0.878661	-13.6341	8.01646	-17.8001
-0.0698882	0.380488	-0.274865	-0.421349	0.087622	-0.888298	-13.697	8.33118	-17.6112
-0.0698882	0.380488	-0.274865	-0.422152	0.083606	-0.884283	-13.6341	8.0794	-18.0518
-0.0698882	0.380488	-0.274865	-0.422152	0.084409	-0.880267	-14.1376	8.01646	-18.6183
-0.0698882	0.380488	-0.274865	-0.427773	0.073969	-0.877858	-14.2006	8.20529	-18.8701
-0.0698882	0.380488	-0.274865	-0.426167	0.072362	-0.881873	-14.2635	8.26823	-18.6813
-0.071788	0.381535	-0.272714	-0.431789	0.081197	-0.888298	-14.7041	8.01646	-19.1219
-0.071788	0.381535	-0.272714	-0.426167	0.071559	-0.886692	-14.5153	8.20529	-19.3107
-0.071788	0.381535	-0.272714	-0.427773	0.07959	-0.890707	-14.7041	8.39412	-19.7513
-0.071788	0.381535	-0.272714	-0.427773	0.095653	-0.886692	-14.7671	8.26823	-19.8142
-0.071788	0.381535	-0.272714	-0.428577	0.09244	-0.889904	-15.1447	7.95351	-20.1919
-0.071788	0.381535	-0.272714	-0.42697	0.090031	-0.892314	-15.1447	8.0794	-20.1919
-0.071788	0.381535	-0.272714	-0.432592	0.076378	-0.89392	-15.2077	8.01646	-20.5696
-0.0736877	0.380488	-0.272714	-0.436608	0.087622	-0.888298	-15.1447	7.82763	-20.6955
-0.0736877	0.380488	-0.272714	-0.441426	0.068347	-0.887495	-15.2706	7.51291	-21.0102
-0.0736877	0.380488	-0.272714	-0.441426	0.094046	-0.896329	-15.3336	7.57585	-21.3249
-0.0736877	0.380488	-0.272714	-0.443836	0.104487	-0.893117	-15.4594	7.32408	-21.7025
-0.0736877	0.380488	-0.272714	-0.442229	0.091637	-0.889101	-15.2077	7.13525	-22.0173
-0.0736877	0.380488	-0.272714	-0.443836	0.090031	-0.897935	-15.3965	6.69464	-22.5838
-0.071788	0.380488	-0.270562	-0.446245	0.101274	-0.890707	-15.3336	6.88348	-22.8355
-0.071788	0.380488	-0.270562	-0.451063	0.110912	-0.88107	-15.7112	6.75759	-23.402
-0.071788	0.380488	-0.270562	-0.443032	0.098062	-0.894723	-15.7112	6.37993	-23.8426
-0.071788	0.380488	-0.270562	-0.447851	0.094046	-0.897935	-15.963	6.12815	-24.5979
-0.071788	0.380488	-0.270562	-0.451867	0.10529	-0.888298	-15.7742	5.87638	-25.1015
-0.071788	0.380488	-0.270562	-0.45267	0.10529	-0.893117	-16.0259	5.68755	-25.7939
-0.071788	0.380488	-0.270562	-0.455882	0.101274	-0.893117	-15.8371	5.43578	-26.1715
-0.0755875	0.382583	-0.269486	-0.453473	0.110912	-0.889904	-16.2148	4.80634	-26.9269
-0.0755875	0.382583	-0.269486	-0.455882	0.098062	-0.890707	-16.2777	4.86928	-27.3675
-0.0755875	0.382583	-0.269486	-0.457488	0.091637	-0.890707	-16.4036	4.42868	-27.871
-0.0755875	0.382583	-0.269486	-0.445442	0.098062	-0.897935	-16.9071	3.67336	-28.5634
-0.0755875	0.382583	-0.269486	-0.45267	0.093243	-0.892314	-16.7813	3.35864	-29.004
-0.0755875	0.382583	-0.269486	-0.454276	0.088425	-0.892314	-16.9701	2.66626	-29.4446
-0.0755875	0.382583	-0.269486	-0.451063	0.104487	-0.884283	-17.033	2.2886	-29.9481
-0.079387	0.385726	-0.266258	-0.454276	0.110108	-0.893117	-17.5995	1.09268	-30.7035
-0.079387	0.385726	-0.266258	-0.453473	0.107699	-0.887495	-17.4107	1.02973	-30.8293
-0.079387	0.385726	-0.266258	-0.45026	0.099668	-0.885086	-17.7884	0.715016	-31.3958
-0.079387	0.385726	-0.266258	-0.451867	0.098865	-0.884283	-17.9772	0.274412	-31.7106
-0.079387	0.385726	-0.266258	-0.460701	0.088425	-0.885889	-18.229	-0.417967	-32.277
-0.079387	0.385726	-0.266258	-0.457488	0.102077	-0.877055	-18.3548	-0.355023	-32.277
-0.0803374	0.385726	-0.26841	-0.454276	0.070756	-0.883479	-18.6696	-1.11034	-32.9065
-0.0803374	0.385726	-0.26841	-0.454276	0.085212	-0.877055	-18.7325	-1.42506	-33.0324
-0.0803374	0.385726	-0.26841	-0.451063	0.082803	-0.878661	-18.9843	-1.86567	-33.5989
-0.0803374	0.385726	-0.26841	-0.456685	0.093243	-0.882676	-19.2361	-2.4951	-34.1024
-0.0803374	0.385726	-0.26841	-0.45267	0.089228	-0.875448	-19.299	-2.80982	-34.3542
-0.0803374	0.385726	-0.26841	-0.454276	0.080394	-0.873039	-19.9284	-3.62808	-34.9207
-0.0803374	0.385726	-0.26841	-0.443032	0.080394	-0.873039	-20.1802	-3.87986	-35.1095
-0.0841369	0.382583	-0.263032	-0.447851	0.095653	-0.873842	-20.3061	-4.38341	-35.6131
-0.0841369	0.382583	-0.263032	-0.437411	0.075575	-0.869024	-20.4949	-4.76107	-35.5501
-0.0841369	0.382583	-0.263032	-0.446245	0.082	-0.865811	-21.4391	-5.45344	-35.9278
-0.0841369	0.382583	-0.263032	-0.439017	0.077984	-0.86822	-21.4391	-5.70522	-36.2425
-0.0841369	0.382583	-0.263032	-0.444639	0.080394	-0.860189	-22.1315	-6.27171	-36.3684
-0.0841369	0.382583	-0.263032	-0.437411	0.077984	-0.861796	-22.3832	-6.3976	-36.4943
-0.0841369	0.382583	-0.263032	-0.438214	0.077181	-0.860189	-22.8238	-6.77526	-36.4943
-0.0879364	0.383631	-0.259804	-0.436608	0.063528	-0.862599	-23.0756	-7.46764	-36.3684
-0.0879364	0.383631	-0.259804	-0.433395	0.066741	-0.852961	-23.3903	-7.59352	-36.9349
-0.0879364	0.383631	-0.259804	-0.430183	0.073969	-0.860189	-23.8939	-8.03413	-36.9349
-0.0879364	0.383631	-0.259804	-0.432592	0.082	-0.853764	-23.8309	-7.78235	-36.6831
-0.0879364	0.383631	-0.259804	-0.423758	0.085212	-0.859386	-24.2715	-7.8453	-36.809
-0.0879364	0.383631	-0.259804	-0.426167	0.06915	-0.860189	-24.7121	-7.78235	-36.746
-0.0879364	0.383631	-0.259804	-0.426167	0.06915	-0.854568	-24.7121	-7.65646	-36.6831
-0.0917368	0.385726	-0.260879	-0.424561	0.061119	-0.852158	-24.5233	-7.46764	-36.5572
-0.0917368	0.385726	-0.260879	-0.415727	0.073969	-0.850552	-24.9639	-7.08997	-36.1795
-0.0917368	0.385726	-0.260879	-0.42697	0.055497	-0.84734	-25.0269	-6.90114	-35.8648
-0.0917368	0.385726	-0.260879	-0.419742	0.068347	-0.844127	-25.0269	-6.64937	-35.6131
-0.0917368	0.385726	-0.260879	-0.422152	0.053891	-0.838505	-25.2786	-6.27171	-35.3613
-0.0917368	0.385726	-0.260879	-0.422152	0.071559	-0.836096	-25.4675	-5.76816	-35.1095
-0.0955363	0.387822	-0.258728	-0.419742	0.074772	-0.835293	-25.5933	-5.01284	-34.7948
-0.0955363	0.387822	-0.258728	-0.42697	0.067544	-0.833687	-26.0339	-4.44635	-34.6689
-0.0955363	0.387822	-0.258728	-0.422152	0.082803	-0.832081	-26.2857	-3.69103	-34.4171
-0.0955363	0.387822	-0.258728	-0.423758	0.05871	-0.825656	-26.4116	-2.74688	-34.1654
-0.0955363	0.387822	-0.258728	-0.428577	0.078787	-0.822443	-26.9781	-2.36921	-33.9765
-0.0955363	0.387822	-0.258728	-0.430183	0.066741	-0.816018	-27.5446	-1.92861	-33.8506
-0.0955363	0.387822	-0.258728	-0.427773	0.066741	-0.82164	-27.8593	-1.23623	-33.9765
-0.101236	0.387822	-0.252273	-0.417333	0.06915	-0.820034	-28.4258	-0.29208	-33.7247
-0.101236	0.387822	-0.252273	-0.428577	0.073969	-0.812806	-29.1182	-0.040306	-33.7877
-0.101236	0.387822	-0.252273	-0.42697	0.067544	-0.815215	-29.7476	0.777959	-33.9765
-0.101236	0.387822	-0.252273	-0.421349	0.081197	-0.814412	-29.8735	1.97388	-33.6618
-0.101236	0.387822	-0.252273	-0.422152	0.06915	-0.816018	-30.7547	2.47743	-33.6618
-0.101236	0.387822	-0.252273	-0.418939	0.078787	-0.812003	-31.1324	3.35864	-33.5989
-0.101236	0.387822	-0.252273	-0.413317	0.083606	-0.814412	-31.3212	3.92513	-33.7247
-0.103135	0.387822	-0.250122	-0.414121	0.076378	-0.819231	-32.2024	4.68045	-33.8506
-0.103135	0.387822	-0.250122	-0.404483	0.082	-0.828065	-32.5171	5.56166	-33.473
-0.103135	0.387822	-0.250122	-0.398058	0.067544	-0.82164	-32.8948	6.00227	-33.6618
-0.103135	0.387822	-0.250122	-0.406893	0.07959	-0.827262	-33.4613	6.56876	-33.473
-0.103135	0.387822	-0.250122	-0.395649	0.089228	-0.83449	-33.713	6.75759	-33.1583
-0.103135	0.387822	-0.250122	-0.401271	0.074772	-0.830474	-33.8389	7.07231	-32.7177
-0.103135	0.387822	-0.250122	-0.395649	0.086015	-0.836096	-34.3425	6.82053	-32.4659
-0.106936	0.389917	-0.245819	-0.407696	0.083606	-0.827262	-34.846	6.75759	-31.9623
-0.106936	0.389917	-0.245819	-0.411711	0.073969	-0.827262	-35.3496	6.75759	-31.9623
-0.106936	0.389917	-0.245819	-0.413317	0.087622	-0.814412	-35.4125	7.00936	-31.3329
-0.106936	0.389917	-0.245819	-0.422955	0.096456	-0.826459	-35.979	7.19819	-31.207
-0.106936	0.389917	-0.245819	-0.431789	0.082803	-0.816018	-36.3567	7.76468	-30.7035
-0.106936	0.389917	-0.245819	-0.434198	0.075575	-0.815215	-36.9232	8.20529	-30.5776
-0.108836	0.389917	-0.239363	-0.444639	0.090834	-0.820837	-37.2379	8.83472	-30.8293
-0.108836	0.389917	-0.239363	-0.435804	0.094849	-0.807987	-37.5526	9.9677	-30.7035
-0.108836	0.389917	-0.239363	-0.45026	0.102077	-0.816822	-38.0561	10.6601	-31.1441
-0.108836	0.389917	-0.239363	-0.454276	0.101274	-0.814412	-38.5597	11.6042	-31.5217
-0.108836	0.389917	-0.239363	-0.443836	0.107699	-0.816018	-38.9374	12.7372	-31.8364
-0.108836	0.389917	-0.239363	-0.453473	0.098865	-0.816018	-39.6297	13.7443	-32.34
-0.108836	0.389917	-0.239363	-0.444639	0.109305	-0.823246	-40.1333	14.2479	-32.8435
-0.107885	0.393059	-0.241515	-0.448654	0.107699	-0.82164	-40.3851	14.6885	-33.2212
-0.107885	0.393059	-0.241515	-0.453473	0.114124	-0.822443	-40.9515	15.0032	-33.9765
-0.107885	0.393059	-0.241515	-0.449457	0.11814	-0.823246	-41.7069	15.3808	-34.4801
-0.107885	0.393059	-0.241515	-0.45267	0.11573	-0.823246	-42.3363	15.6326	-34.7948
-0.107885	0.393059	-0.241515	-0.444639	0.124564	-0.820837	-42.8399	15.9473	-35.2354
-0.107885	0.393059	-0.241515	-0.451867	0.130186	-0.820034	-43.5322	15.7585	-36.0537
-0.107885	0.393059	-0.241515	-0.451063	0.144642	-0.82405	-44.1617	16.0103	-36.6831
-0.113585	0.396203	-0.236137	-0.453473	0.130186	-0.816822	-44.9799	15.8844	-37.4384
-0.113585	0.396203	-0.236137	-0.454276	0.139823	-0.822443	-45.6094	16.5138	-38.1937
-0.113585	0.396203	-0.236137	-0.457488	0.150264	-0.820837	-46.3647	17.0174	-38.6343
-0.113585	0.396203	-0.236137	-0.456685	0.149461	-0.826459	-46.8053	17.8356	-39.7044
-0.113585	0.396203	-0.236137	-0.459898	0.165523	-0.832884	-47.2459	18.9057	-40.4597
-0.113585	0.396203	-0.236137	-0.462307	0.163917	-0.835293	-47.6236	19.4722	-41.7186
-0.114535	0.395154	-0.236137	-0.468732	0.166326	-0.829671	-47.7494	20.5422	-42.7886
-0.114535	0.395154	-0.236137	-0.467126	0.163917	-0.843324	-47.9383	21.6752	-43.8586
-0.114535	0.395154	-0.236137	-0.457488	0.176766	-0.843324	-48.0642	22.6193	-44.9287
-0.114535	0.395154	-0.236137	-0.46311	0.172751	-0.839309	-48.3789	23.7523	-46.1246
-0.114535	0.395154	-0.236137	-0.459898	0.16231	-0.84493	-48.253	24.3818	-47.6982
-0.114535	0.395154	-0.236137	-0.453473	0.167129	-0.848143	-48.4418	25.0741	-49.083
-0.114535	0.395154	-0.236137	-0.451867	0.168735	-0.848946	-48.4418	25.9553	-50.3418
-0.117385	0.396203	-0.226454	-0.45026	0.165523	-0.838505	-48.3789	27.2772	-51.5377
-0.117385	0.396203	-0.226454	-0.45267	0.175963	-0.849749	-48.6307	28.4731	-53.3002
-0.117385	0.396203	-0.226454	-0.443836	0.183994	-0.845733	-48.8195	29.8578	-54.622
-0.117385	0.396203	-0.226454	-0.441426	0.168735	-0.846537	-49.0083	31.3055	-55.8179
-0.117385	0.396203	-0.226454	-0.440623	0.177569	-0.850552	-49.7636	32.5644	-57.2656
-0.117385	0.396203	-0.226454	-0.42938	0.179979	-0.846537	-49.9525	34.0121	-58.5245
-0.117385	0.396203	-0.226454	-0.435001	0.1856	-0.851355	-50.519	35.3969	-59.6575
-0.120234	0.401441	-0.226454	-0.423758	0.172751	-0.860992	-51.0225	36.341	-60.7904
-0.120234	0.401441	-0.226454	-0.418939	0.167932	-0.862599	-51.2743	37.474	-61.5458
-0.120234	0.401441	-0.226454	-0.409302	0.165523	-0.874645	-51.8408	37.7887	-62.6158
-0.120234	0.401441	-0.226454	-0.400468	0.16472	-0.882676	-52.2184	38.2293	-62.9935
-0.120234	0.401441	-0.226454	-0.389224	0.14143	-0.89151	-52.3443	38.1664	-63.7488
-0.120234	0.401441	-0.226454	-0.397255	0.143839	-0.887495	-52.4702	38.2923	-63.9376
-0.120234	0.401441	-0.226454	-0.379587	0.125368	-0.89151	-52.2814	39.2994	-63.8117
-0.123084	0.400393	-0.221075	-0.373162	0.127777	-0.897132	-52.4702	39.5511	-63.56
-0.123084	0.400393	-0.221075	-0.374768	0.11573	-0.902754	-52.5331	40.2435	-63.4341
-0.123084	0.400393	-0.221075	-0.36754	0.111715	-0.90436	-52.3443	40.8729	-62.8046
-0.123084	0.400393	-0.221075	-0.363525	0.09244	-0.909982	-52.3443	41.3765	-62.0493
-0.123084	0.400393	-0.221075	-0.354691	0.094046	-0.913997	-52.2814	41.5024	-61.0422
-0.123084	0.400393	-0.221075	-0.34425	0.090031	-0.929256	-52.1555	41.4394	-59.7833
-0.126884	0.400393	-0.216771	-0.352281	0.085212	-0.931666	-52.0296	40.81	-58.3356
-0.126884	0.400393	-0.216771	-0.341841	0.085212	-0.939697	-51.4002	40.1806	-57.0768
-0.126884	0.400393	-0.216771	-0.34425	0.086015	-0.947728	-51.2113	39.2364	-55.5661
-0.126884	0.400393	-0.216771	-0.339432	0.086015	-0.952547	-50.7078	38.3552	-54.0555
-0.126884	0.400393	-0.216771	-0.343447	0.075575	-0.954956	-49.9525	37.474	-52.2301
-0.126884	0.400393	-0.216771	-0.3571	0.080394	-0.95335	-49.5748	36.1522	-50.7195
-0.126884	0.400393	-0.216771	-0.345053	0.057103	-0.962987	-49.0083	34.8933	-48.8941
-0.127834	0.400393	-0.212468	-0.360312	0.064331	-0.95094	-48.19	34.0121	-47.3205
-0.127834	0.400393	-0.212468	-0.361919	0.061922	-0.948531	-47.6236	32.4385	-45.6211
-0.127834	0.400393	-0.212468	-0.36995	0.075575	-0.948531	-47.12	31.7461	-43.9845
-0.127834	0.400393	-0.212468	-0.365934	0.080394	-0.95094	-46.6794	30.739	-42.5368
-0.127834	0.400393	-0.212468	-0.371556	0.082803	-0.947728	-46.2388	29.4172	-41.4039
-0.127834	0.400393	-0.212468	-0.364328	0.080394	-0.944516	-45.3576	28.7249	-39.7044
-0.127834	0.400393	-0.212468	-0.361116	0.088425	-0.951743	-45.0429	27.466	-38.6973
-0.130684	0.401441	-0.206014	-0.354691	0.081197	-0.954956	-44.6652	25.8295	-37.6902
-0.130684	0.401441	-0.206014	-0.351478	0.102077	-0.95094	-43.6581	25.3259	-36.3054
-0.130684	0.401441	-0.206014	-0.336219	0.096456	-0.956562	-43.3434	24.3188	-34.9836
-0.130684	0.401441	-0.206014	-0.320157	0.114124	-0.965396	-43.2175	23.3117	-33.8506
-0.130684	0.401441	-0.206014	-0.303292	0.108502	-0.956562	-42.3992	22.6193	-32.1512
-0.130684	0.401441	-0.206014	-0.300079	0.10529	-0.959775	-41.6439	21.6752	-30.6405
-0.130684	0.401441	-0.206014	-0.295261	0.096456	-0.964593	-41.3292	20.8569	-29.1299
-0.135433	0.403536	-0.209241	-0.293655	0.101274	-0.958971	-40.6368	20.5422	-26.738
-0.135433	0.403536	-0.209241	-0.293655	0.093243	-0.959775	-39.5668	20.1645	-24.8497
-0.135433	0.403536	-0.209241	-0.286427	0.091637	-0.961381	-38.6226	20.2904	-22.7726
-0.135433	0.403536	-0.209241	-0.292852	0.091637	-0.951743	-37.8044	20.0387	-20.6955
-0.135433	0.403536	-0.209241	-0.288033	0.062725	-0.958168	-36.8602	20.0387	-18.3036
-0.135433	0.403536	-0.209241	-0.291245	0.059513	-0.964593	-35.4755	20.3534	-15.66
-0.136383	0.404584	-0.203863	-0.301686	0.047466	-0.958168	-34.5313	20.3534	-13.3311
-0.136383	0.404584	-0.203863	-0.302489	0.042648	-0.966199	-33.2724	19.9128	-10.7504
-0.136383	0.404584	-0.203863	-0.302489	0.028192	-0.962184	-32.0136	19.9128	-7.66615
-0.136383	0.404584	-0.203863	-0.309717	0.038632	-0.956562	-31.2583	19.0316	-5.08547
-0.136383	0.404584	-0.203863	-0.31052	0.046663	-0.95094	-29.9994	18.4021	-2.06419
-0.136383	0.404584	-0.203863	-0.322566	0.037026	-0.957365	-28.9293	17.0174	0.705327
-0.136383	0.404584	-0.203863	-0.324976	0.029798	-0.950137	-28.2999	15.8844	3.16012
-0.134484	0.405631	-0.198483	-0.327385	0.049072	-0.954153	-27.5446	14.3108	5.99258
-0.134484	0.405631	-0.198483	-0.33381	0.061922	-0.944516	-26.4746	12.6113	9.13975
-0.134484	0.405631	-0.198483	-0.336219	0.068347	-0.936484	-25.6563	10.723	12.161
-0.134484	0.405631	-0.198483	-0.345053	0.071559	-0.941303	-24.9639	9.27533	14.8047
-0.134484	0.405631	-0.198483	-0.349872	0.080394	-0.932469	-24.0827	7.82763	17.5112
-0.134484	0.405631	-0.198483	-0.36995	0.094046	-0.924438	-23.3274	6.56876	20.029
-0.134484	0.405631	-0.198483	-0.377981	0.104487	-0.920422	-22.4462	5.81344	22.4838
-0.133533	0.408775	-0.199559	-0.39324	0.100471	-0.915604	-21.8797	4.93223	24.8756
-0.133533	0.408775	-0.199559	-0.402877	0.106093	-0.909179	-20.9355	4.23985	26.701
-0.133533	0.408775	-0.199559	-0.409302	0.122958	-0.90677	-20.2431	3.04392	27.9598
-0.133533	0.408775	-0.199559	-0.418939	0.125368	-0.901148	-19.5508	2.09977	29.7852
-0.133533	0.408775	-0.199559	-0.425364	0.138217	-0.90436	-19.1731	0.589129	30.6035
-0.133533	0.408775	-0.199559	-0.442229	0.133399	-0.889904	-18.6066	-0.355023	31.6106
-0.132584	0.41087	-0.19418	-0.449457	0.163917	-0.885086	-18.166	-1.29918	32.1771
-0.132584	0.41087	-0.19418	-0.456685	0.168735	-0.89151	-17.9772	-1.92861	32.0512
-0.132584	0.41087	-0.19418	-0.468732	0.174357	-0.879464	-17.2848	-3.06159	32.24
-0.132584	0.41087	-0.19418	-0.483188	0.190419	-0.878661	-17.3477	-3.81691	32.1141
-0.132584	0.41087	-0.19418	-0.497644	0.20086	-0.877858	-16.9071	-4.25752	31.4847
-0.132584	0.41087	-0.19418	-0.518524	0.206481	-0.873039	-16.6554	-5.01284	30.9182
-0.132584	0.41087	-0.19418	-0.53539	0.22174	-0.866614	-16.5295	-5.57933	30.037
-0.128784	0.414013	-0.192028	-0.549042	0.232181	-0.854568	-16.4036	-6.3976	29.2187
-0.128784	0.414013	-0.192028	-0.55868	0.231378	-0.858583	-17.033	-8.09707	27.7081
-0.128784	0.414013	-0.192028	-0.570726	0.245833	-0.852961	-17.1589	-9.60771	26.3863
-0.128784	0.414013	-0.192028	-0.579561	0.261092	-0.842521	-17.7254	-11.8737	24.9386
-0.128784	0.414013	-0.192028	-0.585985	0.249046	-0.83449	-18.7325	-14.7061	23.2391
-0.128784	0.414013	-0.192028	-0.598835	0.253061	-0.822443	-19.5508	-17.6645	21.6026
-0.128784	0.414013	-0.192028	-0.610079	0.263502	-0.809594	-20.8726	-20.434	19.7772
-0.127834	0.412965	-0.189876	-0.611685	0.285989	-0.801563	-22.1944	-22.1335	18.0777
-0.127834	0.412965	-0.189876	-0.603654	0.279564	-0.792728	-23.5162	-24.1477	15.9376
-0.127834	0.412965	-0.189876	-0.609275	0.278761	-0.782288	-25.1527	-25.6583	13.9864
-0.127834	0.412965	-0.189876	-0.598835	0.272336	-0.77506	-26.7893	-27.2948	12.0352
-0.127834	0.412965	-0.189876	-0.591607	0.273139	-0.76221	-28.237	-28.4278	9.95802
-0.127834	0.412965	-0.189876	-0.577954	0.254668	-0.756589	-29.8735	-29.8126	7.88088
-0.127834	0.412965	-0.189876	-0.568317	0.269124	-0.749361	-31.7618	-30.1902	5.92963
-0.126884	0.41506	-0.188801	-0.553058	0.265911	-0.742133	-33.3983	-29.6867	3.78956
-0.126884	0.41506	-0.188801	-0.542618	0.254668	-0.730889	-35.0978	-29.1831	1.46065
-0.126884	0.41506	-0.188801	-0.514509	0.262699	-0.726874	-36.5455	-28.6796	-0.553542
-0.126884	0.41506	-0.188801	-0.510493	0.257077	-0.718039	-38.4968	-27.5466	-2.88245
-0.126884	0.41506	-0.188801	-0.496841	0.264305	-0.718843	-40.3221	-26.5395	-5.2743
-0.126884	0.41506	-0.188801	-0.485597	0.259486	-0.707599	-41.9586	-24.0847	-7.28849
-0.129734	0.417155	-0.179119	-0.476763	0.282776	-0.706796	-43.784	-21.0005	-9.30268
-0.129734	0.417155	-0.179119	-0.46311	0.285186	-0.704387	-45.6094	-18.3569	-10.9392
-0.129734	0.417155	-0.179119	-0.458291	0.285989	-0.713221	-47.2459	-15.7762	-12.9534
-0.129734	0.417155	-0.179119	-0.460701	0.28117	-0.718039	-49.1971	-13.6361	-14.8417
-0.129734	0.417155	-0.179119	-0.469535	0.297232	-0.71563	-51.0225	-11.6219	-16.73
-0.129734	0.417155	-0.179119	-0.475157	0.303657	-0.701977	-52.3443	-9.04122	-18.3665
-0.129734	0.417155	-0.179119	-0.495234	0.314901	-0.703584	-54.4844	-7.02703	-20.5066
-0.130684	0.416108	-0.175891	-0.495234	0.30446	-0.710812	-56.3098	-4.32046	-22.1432
-0.130684	0.416108	-0.175891	-0.506478	0.311688	-0.709205	-58.1351	-1.80272	-24.1573
-0.130684	0.416108	-0.175891	-0.50969	0.313294	-0.718843	-60.0234	0.337355	-26.1086
-0.130684	0.416108	-0.175891	-0.508887	0.313294	-0.725267	-62.2894	1.34445	-28.1857
-0.130684	0.416108	-0.175891	-0.514509	0.307673	-0.730889	-64.4924	1.47034	-30.3258
-0.130684	0.416108	-0.175891	-0.518524	0.32775	-0.726874	-66.066	1.53328	-32.4029
-0.130684	0.416108	-0.175891	-0.5121	0.334175	-0.744542	-68.3949	2.03683	-34.606
-0.135433	0.423442	-0.170512	-0.513706	0.330963	-0.749361	-70.5979	3.54747	-36.746
-0.135433	0.423442	-0.170512	-0.49925	0.355859	-0.773454	-72.3603	4.7434	-39.1379
-0.135433	0.423442	-0.170512	-0.495234	0.354253	-0.792728	-73.6821	6.00227	-40.8374
-0.135433	0.423442	-0.170512	-0.469535	0.356662	-0.8112	-74.8151	6.6317	-42.9774
-0.135433	0.423442	-0.170512	-0.457488	0.359875	-0.833687	-75.3187	7.44997	-44.2363
-0.135433	0.423442	-0.170512	-0.447048	0.358268	-0.866614	-75.6334	7.82763	-45.8728
-0.135433	0.423442	-0.170512	-0.441426	0.361481	-0.881873	-75.3816	8.39412	-47.0688
-0.136383	0.421347	-0.159755	-0.445442	0.369512	-0.897935	-74.8151	8.96061	-48.5794
-0.136383	0.421347	-0.159755	-0.454276	0.355859	-0.905163	-74.1228	9.59004	-50.2159
-0.136383	0.421347	-0.159755	-0.462307	0.366299	-0.913194	-73.1786	9.90476	-52.356
-0.136383	0.421347	-0.159755	-0.482385	0.359875	-0.920422	-72.6121	8.83472	-55.3144
-0.136383	0.421347	-0.159755	-0.512903	0.366299	-0.909179	-71.9197	7.19819	-58.3356
-0.136383	0.421347	-0.159755	-0.541815	0.38718	-0.883479	-72.0456	5.184	-62.0493
-0.143983	0.425537	-0.153299	-0.573136	0.396014	-0.85778	-72.738	2.98098	-66.0147
-0.143983	0.425537	-0.153299	-0.597229	0.414486	-0.827262	-73.9969	0.148525	-70.4208
-0.143983	0.425537	-0.153299	-0.603654	0.409667	-0.808791	-76.2628	-3.43925	-74.5751
-0.143983	0.425537	-0.153299	-0.62855	0.409667	-0.784697	-78.6547	-6.96409	-78.6034
-0.143983	0.425537	-0.153299	-0.648628	0.419304	-0.765423	-81.8019	-11.3072	-82.9465
-0.143983	0.425537	-0.153299	-0.668705	0.415289	-0.745345	-84.949	-15.3985	-87.2267
-0.143983	0.425537	-0.153299	-0.683964	0.41288	-0.727677	-88.285	-19.2381	-91.318
-0.149683	0.422394	-0.145769	-0.696814	0.405652	-0.721252	-91.1175	-23.0147	-95.0317
-0.149683	0.422394	-0.145769	-0.701633	0.404849	-0.696356	-93.6982	-25.5324	-98.8083
-0.149683	0.422394	-0.145769	-0.685571	0.383968	-0.685112	-95.7753	-26.5395	-102.207
-0.149683	0.422394	-0.145769	-0.651037	0.379149	-0.685915	-97.4748	-26.6654	-104.788
-0.149683	0.422394	-0.145769	-0.622125	0.363087	-0.673066	-98.9854	-26.0989	-107.18
-0.149683	0.422394	-0.145769	-0.591607	0.348631	-0.660216	-99.8666	-24.5883	-108.753
-0.149683	0.422394	-0.145769	-0.560286	0.347828	-0.632107	-100.055	-21.0634	-109.76
-0.162982	0.425537	-0.133935	-0.528965	0.330963	-0.628895	-100.811	-15.7132	-110.642
-0.162982	0.425537	-0.133935	-0.491219	0.316507	-0.612029	-100.811	-9.10416	-110.579
-0.162982	0.425537	-0.133935	-0.459095	0.314901	-0.605605	-100.748	-2.55804	-110.264
-0.162982	0.425537	-0.133935	-0.449457	0.30687	-0.590346	-100.307	4.80634	-109.823
-0.162982	0.425537	-0.133935	-0.435804	0.302854	-0.57589	-99.6778	12.5484	-109.068
-0.162982	0.425537	-0.133935	-0.436608	0.302854	-0.564646	-99.5519	20.9828	-108.816
-0.162982	0.425537	-0.133935	-0.448654	0.301248	-0.555812	-99.5519	29.2913	-108.627
-0.173431	0.424489	-0.122102	-0.460701	0.290807	-0.534931	-99.3631	38.2923	-108.816
-0.173431	0.424489	-0.122102	-0.460701	0.287595	-0.5269	-99.8666	47.1043	-109.823
-0.173431	0.424489	-0.122102	-0.460701	0.291611	-0.520475	-100.559	56.0423	-110.516
-0.173431	0.424489	-0.122102	-0.455882	0.30446	-0.522885	-101.818	64.3509	-111.586
-0.173431	0.424489	-0.122102	-0.435804	0.316507	-0.534128	-103.454	72.0929	-112.845
-0.173431	0.424489	-0.122102	-0.422152	0.308476	-0.546978	-105.343	79.4573	-114.104
-0.18103	0.422394	-0.114571	-0.398058	0.31731	-0.578299	-107.42	86.6328	-115.048
-0.18103	0.422394	-0.114571	-0.364328	0.307673	-0.608817	-109.182	93.4307	-115.992
-0.18103	0.422394	-0.114571	-0.327385	0.310082	-0.652988	-111.448	98.718	-116.495
-0.18103	0.422394	-0.114571	-0.292048	0.297232	-0.703584	-113.337	103.376	-116.747
-0.18103	0.422394	-0.114571	-0.266349	0.285186	-0.754179	-114.784	107.341	-116.495
-0.18103	0.422394	-0.114571	-0.245468	0.262699	-0.808791	-116.421	109.544	-116.37
-0.18103	0.422394	-0.114571	-0.226194	0.252258	-0.869024	-117.491	110.048	-116.118
-0.184831	0.421347	-0.105964	-0.214147	0.242621	-0.925241	-118.498	108.978	-115.488
-0.184831	0.421347	-0.105964	-0.206919	0.207284	-0.977443	-119.631	105.39	-115.362
-0.184831	0.421347	-0.105964	-0.206116	0.239409	-1.01278	-120.009	100.921	-114.544
-0.184831	0.421347	-0.105964	-0.220572	0.220937	-1.04892	-120.89	94.6267	-114.041
-0.184831	0.421347	-0.105964	-0.237437	0.23459	-1.06819	-121.834	87.0735	-114.104
-0.184831	0.421347	-0.105964	-0.250287	0.237802	-1.08426	-122.904	78.3873	-113.915
-0.184831	0.421347	-0.105964	-0.26153	0.259486	-1.10273	-124.1	68.9457	-113.6
-0.194329	0.417155	-0.0984344	-0.28482	0.259486	-1.10755	-125.799	58.9377	-114.292
-0.194329	0.417155	-0.0984344	-0.292852	0.277155	-1.10514	-127.436	48.9297	-114.67
-0.194329	0.417155	-0.0984344	-0.294458	0.285989	-1.10433	-128.632	39.3623	-114.796
-0.194329	0.417155	-0.0984344	-0.295261	0.282776	-1.0955	-130.268	29.732	-115.551
-0.194329	0.417155	-0.0984344	-0.296064	0.294823	-1.07944	-131.968	20.5422	-116.181
-0.194329	0.417155	-0.0984344	-0.289639	0.290807	-1.06338	-133.478	12.1707	-116.432
-0.205729	0.420298	-0.0855245	-0.290442	0.298839	-1.03768	-134.926	4.61751	-117.314
-0.205729	0.420298	-0.0855245	-0.283214	0.312491	-1.01198	-136.059	-1.23623	-117.377
-0.205729	0.420298	-0.0855245	-0.267955	0.310885	-0.98708	-136.94	-5.3905	-117.062
-0.205729	0.420298	-0.0855245	-0.263137	0.318916	-0.968609	-137.884	-8.47473	-116.936
-0.205729	0.420298	-0.0855245	-0.263137	0.312491	-0.941303	-138.451	-10.4889	-116.747
-0.205729	0.420298	-0.0855245	-0.262333	0.314098	-0.911588	-138.325	-10.6148	-115.677
-0.205729	0.420298	-0.0855245	-0.265546	0.308476	-0.888298	-138.199	-9.54477	-114.796
-0.217128	0.416108	-0.0715383	-0.270365	0.30687	-0.863402	-138.199	-7.65646	-113.789
-0.217128	0.416108	-0.0715383	-0.277592	0.318113	-0.848946	-137.255	-4.9499	-112.53
-0.217128	0.416108	-0.0715383	-0.281608	0.316507	-0.826459	-136.5	-1.36212	-111.271
-0.217128	0.416108	-0.0715383	-0.29767	0.306066	-0.803972	-135.304	3.23275	-110.012
-0.217128	0.416108	-0.0715383	-0.311323	0.3406	-0.782288	-134.486	7.95351	-108.565
-0.217128	0.416108	-0.0715383	-0.322566	0.344616	-0.767832	-133.541	13.3667	-107.557
-0.217128	0.416108	-0.0715383	-0.327385	0.339797	-0.769438	-131.968	19.9757	-105.984
-0.223778	0.411917	-0.0597048	-0.338629	0.373527	-0.758195	-130.772	26.8366	-104.851
-0.223778	0.411917	-0.0597048	-0.337022	0.358268	-0.77506	-129.324	33.3827	-103.844
-0.223778	0.411917	-0.0597048	-0.339432	0.361481	-0.783894	-127.625	39.8659	-102.648
-0.223778	0.411917	-0.0597048	-0.336219	0.371921	-0.796744	-125.548	45.5937	-101.452
-0.223778	0.411917	-0.0597048	-0.33381	0.380755	-0.814412	-123.219	51.1957	-100.256
-0.223778	0.411917	-0.0597048	-0.328188	0.362284	-0.836096	-121.016	56.357	-98.7453
-0.223778	0.411917	-0.0597048	-0.322566	0.366299	-0.860189	-118.309	60.826	-97.1718
-0.234227	0.41087	-0.0489474	-0.32096	0.362284	-0.876251	-115.351	65.0432	-95.4723
-0.234227	0.41087	-0.0489474	-0.314535	0.355056	-0.898738	-112.455	68.2534	-93.8987
-0.234227	0.41087	-0.0489474	-0.316945	0.347828	-0.913194	-109.056	70.834	-91.6327
-0.234227	0.41087	-0.0489474	-0.306504	0.347828	-0.922832	-106.098	72.7223	-89.6185
-0.234227	0.41087	-0.0489474	-0.296064	0.336585	-0.939697	-103.077	74.233	-87.0379
-0.234227	0.41087	-0.0489474	-0.293655	0.335781	-0.948531	-100.37	74.9254	-84.7719
-0.239926	0.407726	-0.0403405	-0.286427	0.335781	-0.962987	-97.7266	75.366	-82.5059
-0.239926	0.407726	-0.0403405	-0.286427	0.32775	-0.965396	-95.2718	75.1771	-80.1141
-0.239926	0.407726	-0.0403405	-0.279199	0.312491	-0.975034	-93.1946	74.1071	-77.5334
-0.239926	0.407726	-0.0403405	-0.281608	0.31731	-0.980655	-91.3063	72.7853	-74.9527
-0.239926	0.407726	-0.0403405	-0.277592	0.332569	-0.972624	-89.1662	71.2746	-72.4979
-0.239926	0.407726	-0.0403405	-0.276789	0.318916	-0.979852	-87.7185	68.7569	-70.5467
-0.239926	0.407726	-0.0403405	-0.269561	0.323735	-0.987883	-86.3967	66.9945	-68.4066
-0.246576	0.403536	-0.0360376	-0.28723	0.321325	-0.983065	-84.949	64.225	-66.5183
-0.246576	0.403536	-0.0360376	-0.280805	0.324538	-0.984671	-83.7531	61.4555	-64.6929
-0.246576	0.403536	-0.0360376	-0.290442	0.324538	-0.972624	-82.6831	58.9377	-63.0564
-0.246576	0.403536	-0.0360376	-0.288033	0.334175	-0.970215	-81.7389	56.42	-61.6087
-0.246576	0.403536	-0.0360376	-0.292852	0.332569	-0.968609	-80.8577	53.7134	-60.4128
-0.246576	0.403536	-0.0360376	-0.292852	0.3406	-0.96379	-80.1653	50.881	-59.091
-0.246576	0.403536	-0.0360376	-0.296064	0.354253	-0.958168	-79.41	47.7967	-58.0209
-0.249426	0.404584	-0.0306584	-0.299276	0.355859	-0.95094	-78.8435	44.5866	-56.9509
-0.249426	0.404584	-0.0306584	-0.304898	0.358268	-0.946122	-78.0252	42.3206	-56.0067
-0.249426	0.404584	-0.0306584	-0.316142	0.343812	-0.934075	-77.5846	40.3065	-54.9367
-0.249426	0.404584	-0.0306584	-0.32337	0.344616	-0.926847	-77.3958	37.4111	-54.4331
-0.249426	0.404584	-0.0306584	-0.318551	0.345419	-0.911588	-76.3887	35.8375	-53.0484
-0.249426	0.404584	-0.0306584	-0.332204	0.335781	-0.901148	-75.8222	33.5086	-52.419
-0.249426	0.404584	-0.0306584	-0.33381	0.339797	-0.889904	-75.2557	31.5573	-51.7895
-0.257025	0.401441	-0.0252792	-0.337825	0.350237	-0.871433	-75.2557	30.1096	-50.9083
-0.257025	0.401441	-0.0252792	-0.343447	0.349434	-0.861796	-75.004	28.2843	-50.3418
-0.257025	0.401441	-0.0252792	-0.351478	0.348631	-0.846537	-74.8151	27.403	-49.5236
-0.257025	0.401441	-0.0252792	-0.359509	0.350237	-0.831277	-74.6263	26.2701	-48.7053
-0.257025	0.401441	-0.0252792	-0.355494	0.366299	-0.828868	-74.5004	25.3259	-47.7611
-0.257025	0.401441	-0.0252792	-0.364328	0.363087	-0.815215	-74.3116	25.0112	-46.9429
-0.258926	0.397251	-0.0177485	-0.379587	0.363087	-0.812003	-73.871	24.8853	-46.0617
-0.258926	0.397251	-0.0177485	-0.386815	0.375134	-0.807987	-73.5563	24.9483	-45.3693
-0.258926	0.397251	-0.0177485	-0.388421	0.365496	-0.803972	-72.8009	25.7036	-44.2363
-0.258926	0.397251	-0.0177485	-0.394846	0.372724	-0.802366	-71.9197	26.2701	-43.5439
-0.258926	0.397251	-0.0177485	-0.396452	0.375937	-0.803169	-71.1015	27.1513	-42.6627
-0.258926	0.397251	-0.0177485	-0.398058	0.391196	-0.792728	-69.5908	28.2213	-41.6556
-0.258926	0.397251	-0.0177485	-0.410908	0.388786	-0.794335	-68.6467	29.1655	-41.0262
-0.259875	0.400393	-0.0134456	-0.41653	0.382362	-0.790319	-67.3878	30.6132	-40.3338
-0.259875	0.400393	-0.0134456	-0.421349	0.38718	-0.78791	-66.1289	32.3126	-39.7673
-0.259875	0.400393	-0.0134456	-0.425364	0.398424	-0.786304	-64.7442	34.138	-39.1379
-0.259875	0.400393	-0.0134456	-0.432592	0.40003	-0.782288	-63.2335	35.5228	-38.5085
-0.259875	0.400393	-0.0134456	-0.446245	0.416092	-0.772651	-61.5341	37.2222	-38.0678
-0.259875	0.400393	-0.0134456	-0.460701	0.424123	-0.760604	-60.1493	39.1735	-37.7531
-0.259875	0.400393	-0.0134456	-0.470338	0.422517	-0.757392	-58.7645	41.1877	-37.879
-0.263675	0.395154	-0.0112941	-0.484794	0.411273	-0.747754	-57.5057	43.4536	-37.8161
-0.263675	0.395154	-0.0112941	-0.484794	0.415289	-0.739723	-56.058	45.4049	-37.879
-0.263675	0.395154	-0.0112941	-0.492825	0.432154	-0.730889	-55.3027	47.482	-38.1308
-0.263675	0.395154	-0.0112941	-0.490416	0.441791	-0.729283	-54.1067	49.6221	-38.3826
-0.263675	0.395154	-0.0112941	-0.500053	0.432957	-0.722055	-53.2885	51.5104	-38.5085
-0.263675	0.395154	-0.0112941	-0.504069	0.427336	-0.71563	-52.4073	53.7134	-38.7602
-0.268425	0.394107	-0.00806636	-0.501659	0.440185	-0.720449	-51.7149	55.8535	-39.3897
-0.268425	0.394107	-0.00806636	-0.497644	0.441791	-0.714024	-50.9596	58.3083	-39.5155
-0.268425	0.394107	-0.00806636	-0.492022	0.439382	-0.711615	-50.3301	60.5743	-39.9562
-0.268425	0.394107	-0.00806636	-0.488809	0.428139	-0.717236	-49.5119	62.8402	-40.5226
-0.268425	0.394107	-0.00806636	-0.487203	0.438579	-0.726071	-48.9454	65.1691	-41.0891
-0.268425	0.394107	-0.00806636	-0.487203	0.434563	-0.726071	-48.4418	67.498	-41.4668
-0.268425	0.394107	-0.00806636	-0.479172	0.428139	-0.724464	-47.6865	69.5122	-41.9074
-0.270324	0.394107	-0.00806636	-0.47355	0.438579	-0.734905	-47.2459	70.834	-42.6627
-0.270324	0.394107	-0.00806636	-0.46311	0.434563	-0.734905	-46.4276	72.4706	-42.9774
-0.270324	0.394107	-0.00806636	-0.455882	0.418501	-0.734102	-46.05	74.1071	-43.481
-0.270324	0.394107	-0.00806636	-0.451867	0.432957	-0.737314	-45.4835	75.4289	-44.1734
-0.270324	0.394107	-0.00806636	-0.441426	0.417698	-0.737314	-44.6023	77.3802	-44.2993
-0.270324	0.394107	-0.00806636	-0.434198	0.412077	-0.732495	-44.3505	78.8279	-44.6769
-0.270324	0.394107	-0.00806636	-0.426167	0.432154	-0.740526	-43.9099	79.9608	-44.9287
-0.274125	0.393059	-0.00806636	-0.424561	0.408864	-0.736511	-43.5952	81.3456	-45.2434
-0.274125	0.393059	-0.00806636	-0.420545	0.408061	-0.744542	-43.1546	82.4156	-45.5581
-0.274125	0.393059	-0.00806636	-0.406893	0.414486	-0.746951	-42.5251	83.9892	-45.2434
-0.274125	0.393059	-0.00806636	-0.402074	0.406455	-0.752573	-42.4622	85.0593	-45.4952
-0.274125	0.393059	-0.00806636	-0.404483	0.38959	-0.752573	-42.1475	86.0664	-45.4322
-0.274125	0.393059	-0.00806636	-0.394846	0.400833	-0.758195	-42.3992	86.8846	-45.5581
-0.274125	0.393059	-0.00806636	-0.400468	0.406455	-0.752573	-42.1475	88.2694	-45.3063
-0.275074	0.387822	-0.00914264	-0.401271	0.391196	-0.756589	-42.2104	88.4582	-45.4322
-0.275074	0.387822	-0.00914264	-0.398862	0.391196	-0.763013	-42.5881	88.9618	-45.8099
-0.275074	0.387822	-0.00914264	-0.386815	0.394408	-0.763013	-42.3992	90.0318	-45.3693
-0.275074	0.387822	-0.00914264	-0.388421	0.392802	-0.759801	-42.714	90.2836	-45.4322
-0.275074	0.387822	-0.00914264	-0.378784	0.398424	-0.779076	-42.9657	90.4724	-45.4322
-0.275074	0.387822	-0.00914264	-0.370753	0.405652	-0.779879	-43.4693	90.5983	-45.0546
-0.276974	0.386774	-0.00914264	-0.377178	0.409667	-0.780682	-43.1546	90.9759	-44.9916
-0.276974	0.386774	-0.00914264	-0.376375	0.404045	-0.779879	-43.6581	90.9759	-44.6769
-0.276974	0.386774	-0.00914264	-0.375571	0.428942	-0.782288	-43.9728	90.5983	-44.9916
-0.276974	0.386774	-0.00914264	-0.364328	0.42332	-0.791122	-44.2246	90.9759	-44.7399
-0.276974	0.386774	-0.00914264	-0.365934	0.424123	-0.796744	-44.4134	90.6612	-44.614
-0.276974	0.386774	-0.00914264	-0.371556	0.428942	-0.791925	-44.854	90.2206	-44.7399
-0.276974	0.386774	-0.00914264	-0.374768	0.424123	-0.793531	-45.2317	90.5353	-44.8028
-0.278874	0.383631	-0.0123704	-0.375571	0.437776	-0.796744	-45.4835	90.7242	-44.9916
-0.278874	0.383631	-0.0123704	-0.378784	0.429745	-0.801563	-45.7353	90.913	-45.5581
-0.278874	0.383631	-0.0123704	-0.383603	0.439382	-0.795941	-46.3017	90.9759	-46.0617
-0.278874	0.383631	-0.0123704	-0.381996	0.452232	-0.801563	-46.8682	90.9759	-46.6282
-0.278874	0.383631	-0.0123704	-0.381193	0.452232	-0.808791	-47.3088	91.2277	-47.3835
-0.278874	0.383631	-0.0123704	-0.399665	0.478734	-0.8112	-47.7494	91.5424	-48.2017
-0.278874	0.383631	-0.0123704	-0.417333	0.4956	-0.815215	-48.253	91.0389	-49.7753
-0.282674	0.382583	-0.0123704	-0.434198	0.502024	-0.794335	-48.5048	91.0389	-51.0971
-0.282674	0.382583	-0.0123704	-0.430183	0.524511	-0.782288	-49.0713	91.2907	-52.8596
-0.282674	0.382583	-0.0123704	-0.411711	0.525315	-0.765423	-49.5748	92.9272	-55.2514
-0.282674	0.382583	-0.0123704	-0.377178	0.523708	-0.757392	-50.8337	96.0114	-57.5174
-0.282674	0.382583	-0.0123704	-0.309717	0.507646	-0.761407	-52.8479	99.1586	-59.5945
-0.282674	0.382583	-0.0123704	-0.232619	0.496403	-0.776666	-54.9879	101.299	-61.4828
-0.282674	0.382583	-0.0123704	-0.150702	0.493993	-0.801563	-57.8833	102.18	-62.6787
-0.287423	0.380488	-0.015597	-0.05192	0.492387	-0.833687	-60.7787	102.306	-63.6229
-0.287423	0.380488	-0.015597	0.050878	0.526921	-0.880267	-63.3594	102.683	-63.6229
-0.287423	0.380488	-0.015597	0.137614	0.526921	-0.92765	-66.2548	101.362	-63.3082
-0.287423	0.380488	-0.015597	0.180178	0.542983	-0.943712	-68.5208	99.9139	-61.9234
-0.287423	0.380488	-0.015597	0.180178	0.55262	-0.92765	-71.1644	99.5363	-60.3498
-0.287423	0.380488	-0.015597	0.17536	0.5992	-0.931666	-73.808	101.047	-57.958
-0.289324	0.378392	-0.0134456	0.171344	0.569485	-0.969412	-76.074	103.313	-56.8879
-0.289324	0.378392	-0.0134456	0.193831	0.521299	-1.03205	-77.8364	108.663	-57.5803
-0.289324	0.378392	-0.0134456	0.253261	0.462672	-1.122	-78.5917	119.426	-58.9021
-0.289324	0.378392	-0.0134456	0.259686	0.426532	-1.27058	-78.5917	135.855	-59.5316
-0.289324	0.378392	-0.0134456	0.418701	0.366299	-1.47617	-76.4517	157.444	-59.4057
-0.289324	0.378392	-0.0134456	0.639555	0.291611	-1.78778	-71.5421	180.607	-55.5032
-0.289324	0.378392	-0.0134456	0.830694	0.301248	-2.20218	-63.1706	199.49	-46.1246
-0.290273	0.376297	-0.0177485	1.03147	0.26832	-2.52423	-50.1413	215.1	-31.1441
-0.290273	0.376297	-0.0177485	1.36315	0.189616	-2.87358	-32.3283	231.655	-9.55446
-0.290273	0.376297	-0.0177485	2.10362	0.36389	-3.32251	-9.6057	241.851	19.5254
-0.290273	0.376297	-0.0177485	3.27776	0.485159	-3.85015	18.0894	224.164	55.592
-0.290273	0.376297	-0.0177485	4.45913	0.383968	-4.10875	48.9317	168.711	99.2118
-0.290273	0.376297	-0.0177485	5.29757	0.125368	-4.23484	80.0258	86.7587	162.785
-0.290273	0.376297	-0.0177485	4.86952	-0.170176	-4.00435	108.413	-29.8126	240.457
-0.279824	0.381535	-0.0317346	3.82708	-0.309113	-3.87345	129.94	-141.474	312.087
-0.279824	0.381535	-0.0317346	2.3317	-0.389424	-3.65661	151.026	-240.673	373.205
-0.279824	0.381535	-0.0317346	0.602612	-0.165357	-3.30244	172.049	-311.107	419.216
-0.279824	0.381535	-0.0317346	-0.668705	0.379149	-3.04544	190.617	-366.182	445.338
-0.279824	0.381535	-0.0317346	-1.03492	1.17262	-2.96272	211.829	-434.854	457.234
-0.279824	0.381535	-0.0317346	-0.978704	2.06005	-3.09925	240.846	-522.66	464.158
-0.250376	0.402488	-0.0295832	-0.634975	2.50658	-3.27272	283.963	-620.033	466.991
-0.250376	0.402488	-0.0295832	-0.883135	2.98925	-2.66075	346.34	-685.18	465.606
-0.250376	0.402488	-0.0295832	-1.73684	3.54419	-1.60226	407.206	-642.127	455.031
-0.250376	0.402488	-0.0295832	-2.17533	3.96984	-0.984671	446.797	-486.971	438.54
-0.250376	0.402488	-0.0295832	-1.7272	4.47981	-0.809594	466.939	-295.497	420.601
-0.250376	0.402488	-0.0295832	-0.961036	4.6332	-0.897132	475.059	-208.446	392.34
-0.250376	0.402488	-0.0295832	-0.501659	4.5794	-1.07301	480.409	-281.209	361.686
-0.226627	0.416108	-0.0435682	-0.703239	4.28064	-0.416875	488.214	-429.755	338.838
-0.226627	0.416108	-0.0435682	-1.05098	3.63816	0.822319	490.417	-525.807	322.032
-0.226627	0.416108	-0.0435682	-1.53767	2.55155	1.88483	480.535	-532.794	300.883
-0.226627	0.416108	-0.0435682	-2.24922	1.5822	2.64617	458.82	-455.814	272.055
-0.226627	0.416108	-0.0435682	-2.59295	0.940521	2.91441	428.166	-305.883	240.583
-0.226627	0.416108	-0.0435682	-2.16489	0.57591	2.53053	392.981	-123.472	214.713
-0.226627	0.416108	-0.0435682	-1.12166	0.44661	1.80532	363.838	32.6903	196.711
-0.207629	0.422394	-0.0693869	-0.194873	0.324538	1.30579	344.577	118.23	189.095
-0.207629	0.422394	-0.0693869	0.341603	0.212906	1.10019	331.548	151.339	197.467
-0.207629	0.422394	-0.0693869	0.497405	0.161507	0.97009	321.477	175.887	222.203
-0.207629	0.422394	-0.0693869	0.465281	-0.043285	0.643226	313.168	217.241	258.081
-0.207629	0.422394	-0.0693869	0.005101	-0.386211	0.279419	309.203	251.23	300.82
-0.207629	0.422394	-0.0693869	-0.623731	-0.727531	-0.144622	312.161	259.664	341.859
-0.207629	0.422394	-0.0693869	-1.12407	-0.916262	-0.536537	323.113	237.382	374.464
-0.177231	0.423442	-0.113495	-1.60995	-0.963645	-0.684309	337.59	182.873	394.92
-0.177231	0.423442	-0.113495	-2.07575	-0.705848	-0.529309	351.375	109.292	403.103
-0.177231	0.423442	-0.113495	-2.33194	-0.213543	-0.284362	362.013	48.6779	400.145
-0.177231	0.423442	-0.113495	-2.26448	0.512465	0.024834	368.181	4.49162	386.486
-0.177231	0.423442	-0.113495	-1.98339	1.11319	0.454496	368.873	-37.5546	358.413
-0.177231	0.423442	-0.113495	-1.65733	1.54526	0.979727	361.131	-69.4669	314.73
-0.142083	0.423442	-0.155451	-1.27425	1.82635	1.43107	341.871	-82.4333	264.501
-0.142083	0.423442	-0.155451	-0.886347	2.01106	1.66237	314.05	-69.1522	216.538
-0.142083	0.423442	-0.155451	-0.487203	2.16124	1.72099	278.99	-23.2035	172.415
-0.142083	0.423442	-0.155451	-0.014174	2.19819	1.67602	238.895	37.3481	134.964
-0.142083	0.423442	-0.155451	0.37453	2.05925	1.566	193.513	77.2543	106.01
-0.142083	0.423442	-0.155451	0.535151	1.80868	1.619	143.85	88.7729	83.413
-0.142083	0.423442	-0.155451	0.520695	1.35171	1.71778	90.978	91.5424	63.2082
-0.126884	0.416108	-0.179119	0.41067	0.838526	1.65353	36.0913	107.027	46.4023
-0.126884	0.416108	-0.179119	0.246033	0.32775	1.42786	-14.0747	145.359	35.8278
-0.126884	0.416108	-0.179119	0.087821	-0.137248	0.998199	-55.9321	199.05	29.3446
-0.126884	0.416108	-0.179119	-0.076816	-0.521936	0.537216	-88.1591	253.244	28.7152
-0.126884	0.416108	-0.179119	-0.16837	-0.814267	0.070611	-111.952	303.977	31.107
-0.126884	0.416108	-0.179119	-0.186841	-0.988541	-0.292393	-128.38	346.212	34.8836
-0.126884	0.416108	-0.179119	-0.267152	-1.00701	-0.621667	-138.388	378.439	40.6115
-0.112635	0.424489	-0.180194	-0.345857	-0.845588	-0.933272	-144.619	406.449	48.6682
-0.112635	0.424489	-0.180194	-0.424561	-0.511496	-1.41594	-145.878	436.473	57.2286
-0.112635	0.424489	-0.180194	-0.547436	-0.133233	-2.08091	-141.283	476.631	65.6
-0.112635	0.424489	-0.180194	-0.520131	0.151067	-2.83021	-126.366	524.656	73.6568
-0.112635	0.424489	-0.180194	-0.381193	0.359071	-3.49358	-101.944	549.708	83.7278
-0.112635	0.424489	-0.180194	-0.32096	0.546998	-3.89914	-71.3532	536.175	92.6028
-0.112635	0.424489	-0.180194	-0.338629	0.615262	-4.16015	-38.1191	479.337	99.9672
-0.0812867	0.433918	-0.179119	-0.424561	0.674692	-4.24207	-5.38849	387.943	107.457
-0.0812867	0.433918	-0.179119	-0.606866	0.825676	-4.13445	24.8244	292.773	111.108
-0.0812867	0.433918	-0.179119	-0.773109	0.846557	-3.96741	49.9388	211.45	109.723
-0.0812867	0.433918	-0.179119	-0.758653	0.612853	-3.88067	72.1579	141.897	107.772
-0.0812867	0.433918	-0.179119	-0.543421	0.282776	-3.74334	90.2856	60.7631	108.527
-0.0812867	0.433918	-0.179119	-0.148292	-0.139658	-3.59477	104.888	-41.2053	112.115
-0.064188	0.427632	-0.187725	0.30466	-0.480978	-3.4727	119.995	-156.832	124.452
-0.064188	0.427632	-0.187725	0.490177	-0.756443	-3.16751	136.801	-275.481	145.727
-0.064188	0.427632	-0.187725	0.417095	-0.902609	-2.74508	150.837	-382.8	169.457
-0.064188	0.427632	-0.187725	0.275748	-1.08251	-2.24234	162.041	-460.912	191.487
-0.064188	0.427632	-0.187725	0.112717	-1.17085	-1.79661	170.979	-505.099	211.818
-0.064188	0.427632	-0.187725	0.011526	-1.24554	-1.31314	180.232	-528.64	230.26
-0.064188	0.427632	-0.187725	-0.067179	-1.20538	-0.918816	185.519	-540.284	244.485
-0.0689379	0.424489	-0.199559	-0.148292	-1.1339	-0.57589	187.911	-539.529	253.99
-0.0689379	0.424489	-0.199559	-0.186841	-1.01986	-0.350217	188.163	-528.199	258.081
-0.0689379	0.424489	-0.199559	-0.169173	-0.914655	-0.11571	186.337	-510.638	258.962
-0.0689379	0.424489	-0.199559	-0.153914	-0.79178	0.071414	181.176	-487.978	257.955
-0.0689379	0.424489	-0.199559	-0.109743	-0.634371	0.207139	173.119	-461.668	255.626
-0.0689379	0.424489	-0.199559	-0.030236	-0.479372	0.282631	164.37	-437.497	253.423
-0.0689379	0.424489	-0.199559	0.021163	-0.302688	0.34447	153.921	-416.726	251.283
-0.0708376	0.418203	-0.208166	0.146448	-0.090668	0.419159	142.088	-398.032	250.843
-0.0708376	0.418203	-0.208166	0.330359	0.117336	0.428796	129.751	-382.044	252.731
-0.0708376	0.418203	-0.208166	0.5737	0.33016	0.385429	117.666	-368.889	257.326
-0.0708376	0.418203	-0.208166	0.784917	0.490781	0.363745	106.588	-367.63	265.886
-0.0708376	0.418203	-0.208166	0.844347	0.654615	0.382216	97.0835	-366.057	278.034
-0.0708376	0.418203	-0.208166	0.788933	0.740547	0.420765	89.2785	-351.894	290.182
-0.0622882	0.417155	-0.211393	0.675695	0.756609	0.44004	82.9212	-320.108	301.134
-0.0622882	0.417155	-0.211393	0.571291	0.762231	0.409522	77.5081	-272.145	309.506
-0.0622882	0.417155	-0.211393	0.46769	0.738138	0.290662	73.0391	-219.965	314.038
-0.0622882	0.417155	-0.211393	0.348831	0.710832	0.130041	72.0949	-170.554	314.101
-0.0622882	0.417155	-0.211393	0.189815	0.647387	-0.035399	74.9903	-126.494	309.947
-0.0622882	0.417155	-0.211393	0.012329	0.600003	-0.157471	80.6552	-82.3074	301.197
-0.0622882	0.417155	-0.211393	-0.142671	0.587957	-0.249025	90.0338	-32.2044	288.986
-0.0451895	0.41925	-0.217848	-0.299276	0.534149	-0.347004	101.301	22.3676	273.062
-0.0451895	0.41925	-0.217848	-0.465519	0.542983	-0.416875	113.763	80.6532	255.752
-0.0451895	0.41925	-0.217848	-0.536996	0.51648	-0.438558	126.793	139.128	237.121
-0.0451895	0.41925	-0.217848	-0.568317	0.523708	-0.506823	139.822	194.896	217.671
-0.0451895	0.41925	-0.217848	-0.553861	0.543786	-0.529309	151.907	241.348	198.159
-0.0451895	0.41925	-0.217848	-0.559483	0.534149	-0.562237	163.489	277.855	181.164
-0.0451895	0.41925	-0.217848	-0.563498	0.562257	-0.523688	172.364	308.886	165.68
-0.0138411	0.412965	-0.23506	-0.595623	0.566273	-0.526097	179.414	336.015	151.14
-0.0138411	0.412965	-0.23506	-0.596426	0.580729	-0.461045	183.253	360.311	138.614
-0.0138411	0.412965	-0.23506	-0.549042	0.564667	-0.469077	184.638	381.145	127.159
-0.0138411	0.412965	-0.23506	-0.510493	0.563061	-0.501201	183.442	396.189	117.34
-0.0138411	0.412965	-0.23506	-0.467929	0.518087	-0.529309	180.547	404.309	110.038
-0.0138411	0.412965	-0.23506	-0.465519	0.505237	-0.555812	175.07	406.134	105.066
-0.0138411	0.412965	-0.23506	-0.495234	0.544589	-0.499595	167.328	406.26	101.478
0.0156065	0.399346	-0.25335	-0.523343	0.608838	-0.506019	157.509	407.204	99.5266
0.0156065	0.399346	-0.25335	-0.58197	0.655418	-0.529309	143.221	402.168	99.5895
0.0156065	0.399346	-0.25335	-0.646218	0.689951	-0.673066	125.912	388.573	101.226
0.0156065	0.399346	-0.25335	-0.690389	0.670677	-0.895526	106.462	364.591	102.737
0.0156065	0.399346	-0.25335	-0.695208	0.630521	-1.06819	87.0125	322.356	103.114
0.0156065	0.399346	-0.25335	-0.797202	0.590366	-1.25452	68.3183	266.462	101.289
0.0479042	0.394107	-0.263032	-0.887953	0.534952	-1.37177	48.9317	212.394	96.4423
0.0479042	0.394107	-0.263032	-0.899197	0.440185	-1.47055	29.7969	162.794	90.148
0.0479042	0.394107	-0.263032	-0.851814	0.374331	-1.51633	11.1656	107.971	82.2171
0.0479042	0.394107	-0.263032	-0.762669	0.361481	-1.55247	-4.94789	45.4678	70.7614
0.0479042	0.394107	-0.263032	-0.716089	0.341403	-1.70104	-19.2361	-20.5599	56.788
0.0479042	0.394107	-0.263032	-0.633369	0.365496	-1.63198	-31.7618	-80.4191	44.7658
0.0479042	0.394107	-0.263032	-0.524949	0.396014	-1.66169	-41.2033	-127.501	34.506
0.0545538	0.394107	-0.261955	-0.447048	0.43376	-1.71871	-46.9312	-161.931	24.8756
0.0545538	0.394107	-0.261955	-0.361919	0.40003	-1.72754	-47.3088	-191.64	18.7701
0.0545538	0.394107	-0.261955	-0.329794	0.409667	-1.74762	-45.1058	-217.258	17.1336
0.0545538	0.394107	-0.261955	-0.302489	0.379149	-1.68418	-39.5038	-238.344	16.7559
0.0545538	0.394107	-0.261955	-0.324173	0.370315	-1.62876	-31.1953	-257.227	18.2666
0.0545538	0.394107	-0.261955	-0.374768	0.319719	-1.50749	-21.8167	-267.739	20.2807
0.0545538	0.394107	-0.261955	-0.398058	0.286792	-1.34045	-12.564	-267.991	23.302
0.042205	0.396203	-0.261955	-0.412514	0.290004	-1.23203	-3.8149	-260.815	25.8198
0.042205	0.396203	-0.261955	-0.406893	0.245833	-1.08265	4.49363	-249.359	27.834
0.042205	0.396203	-0.261955	-0.412514	0.197647	-1.00475	12.1727	-232.868	30.2888
0.042205	0.396203	-0.261955	-0.371556	0.178373	-0.920422	18.7818	-213.482	32.8694
0.042205	0.396203	-0.261955	-0.329794	0.144642	-0.878661	25.0761	-196.235	35.3872
0.042205	0.396203	-0.261955	-0.298473	0.095653	-0.83449	30.6152	-183.772	38.0937
0.042205	0.396203	-0.261955	-0.267955	0.048269	-0.761407	35.273	-175.149	41.2409
0.0308055	0.397251	-0.261955	-0.24065	0.017751	-0.698765	39.0496	-170.176	43.9475
0.0308055	0.397251	-0.261955	-0.233422	-0.040072	-0.611226	42.1338	-166.022	46.4652
0.0308055	0.397251	-0.261955	-0.26394	-0.076212	-0.546175	44.3368	-158.217	49.3606
0.0308055	0.397251	-0.261955	-0.272774	-0.113155	-0.526097	45.281	-144.433	51.8154
0.0308055	0.397251	-0.261955	-0.177204	-0.154114	-0.370294	45.0922	-130.019	54.6479
0.0308055	0.397251	-0.261955	-0.152308	-0.165357	-0.375916	44.5257	-117.304	57.6692
0.027006	0.392012	-0.265183	-0.097697	-0.174994	-0.329336	43.5186	-104.967	61.0052
0.027006	0.392012	-0.265183	-0.007749	-0.227196	-0.250632	42.3227	-91.3083	65.4112
0.027006	0.392012	-0.265183	0.047666	-0.179813	-0.212082	40.2455	-76.6425	70.6355
0.027006	0.392012	-0.265183	0.095852	-0.154114	-0.188792	38.609	-60.1513	75.5451
0.027006	0.392012	-0.265183	0.121551	-0.134839	-0.167108	36.8466	-44.2896	81.1471
0.027006	0.392012	-0.265183	0.160904	-0.065772	-0.169518	35.3989	-27.2948	87.5044
0.027006	0.392012	-0.265183	0.049272	-0.007145	-0.56304	34.3288	-9.7336	94.0505
0.027006	0.388869	-0.269486	0.336784	0.032207	-0.112497	33.2588	8.39412	101.793
0.027006	0.388869	-0.269486	0.213909	0.029798	-0.294802	33.5106	24.067	108.968
0.027006	0.388869	-0.269486	0.156085	0.046663	-0.309258	34.3288	41.1877	114.192
0.027006	0.388869	-0.269486	0.140826	0.021767	-0.322911	36.5319	58.7489	118.598
0.027006	0.388869	-0.269486	0.052484	0.03542	-0.328533	38.2943	76.436	122.06
0.027006	0.388869	-0.269486	0.013935	-0.028829	-0.482729	42.1968	91.1648	121.557
0.027006	0.388869	-0.269486	-0.01337	0.016145	-0.377522	44.4627	100.417	119.857
0.042205	0.383631	-0.272714	-0.105728	-0.0473	-0.502807	49.3094	108.537	117.088
0.042205	0.383631	-0.272714	-0.207722	-0.015979	-0.428118	53.1489	119.867	113.437
0.042205	0.383631	-0.272714	-0.267955	-0.052119	-0.444983	56.359	137.617	108.402
0.042205	0.383631	-0.272714	-0.349069	-0.027223	-0.472289	59.0027	157.004	104.058
0.042205	0.383631	-0.272714	-0.352281	-0.02401	-0.549387	60.3874	176.076	100.093
0.042205	0.383631	-0.272714	-0.343447	0.03301	-0.583921	60.3874	190.112	96.8829
0.0583533	0.380488	-0.277017	-0.325779	0.060316	-0.808791	59.6951	197.602	94.617
0.0583533	0.380488	-0.277017	-0.337022	0.083606	-0.637729	55.7926	197.162	95.0576
0.0583533	0.380488	-0.277017	-0.305701	0.098062	-0.766226	50.0647	192.944	95.8758
0.0583533	0.380488	-0.277017	-0.341841	0.155082	-0.667444	41.1897	183.818	97.953
0.0583533	0.380488	-0.277017	-0.373162	0.135005	-0.688325	31.1817	175.446	100.974
0.0583533	0.380488	-0.277017	-0.455079	0.139823	-0.749361	18.53	168.271	103.681
0.0583533	0.380488	-0.277017	-0.476763	0.140627	-0.810397	4.11597	161.85	105.758
0.0811523	0.376297	-0.28132	-0.500856	0.159901	-0.932469	-10.424	151.402	107.206
0.0811523	0.376297	-0.28132	-0.518524	0.147051	-1.12521	-23.8309	134.973	108.402
0.0811523	0.376297	-0.28132	-0.53298	0.160704	-1.26255	-35.8531	112.44	107.395
0.0811523	0.376297	-0.28132	-0.521737	0.173554	-1.47697	-45.1058	84.7445	104.814
0.0811523	0.376297	-0.28132	-0.543421	0.217725	-1.67052	-50.5819	53.3987	102.044
0.0811523	0.376297	-0.28132	-0.550649	0.242621	-1.80143	-52.0296	22.3046	97.7012
0.0811523	0.376297	-0.28132	-0.581167	0.287595	-1.93314	-50.2672	-7.65646	92.0363
0.0935012	0.37944	-0.274865	-0.594016	0.302854	-2.11143	-44.4764	-35.7293	86.1196
0.0935012	0.37944	-0.274865	-0.55868	0.334175	-2.11223	-35.979	-64.4944	79.7623
0.0935012	0.37944	-0.274865	-0.6157	0.347828	-2.09376	-24.2086	-92.2525	72.6497
0.0935012	0.37944	-0.274865	-0.643809	0.358268	-2.05361	-9.54276	-114.597	64.8447
0.0935012	0.37944	-0.274865	-0.683161	0.378346	-1.89218	4.61952	-131.844	57.7321
0.0935012	0.37944	-0.274865	-0.674327	0.390393	-1.73076	18.3412	-141.663	50.4936
0.0935012	0.37944	-0.274865	-0.653446	0.382362	-1.64161	30.9299	-146.51	43.1292
0.0897017	0.376297	-0.273789	-0.610079	0.383968	-1.44325	41.7562	-149.216	37.3384
0.0897017	0.376297	-0.273789	-0.559483	0.372724	-1.27138	51.3236	-148.398	31.7994
0.0897017	0.376297	-0.273789	-0.543421	0.363087	-1.1469	58.0585	-144.433	26.3863
0.0897017	0.376297	-0.273789	-0.446245	0.343009	-1.06016	63.5975	-139.145	22.5467
0.0897017	0.376297	-0.273789	-0.399665	0.355859	-0.949334	67.9406	-130.963	19.9031
0.0897017	0.376297	-0.273789	-0.347463	0.326947	-0.869827	70.2696	-121.773	17.3853
0.0840015	0.37525	-0.283471	-0.296064	0.278761	-0.818428	71.1508	-114.094	15.3712
0.0840015	0.37525	-0.283471	-0.206919	0.254668	-0.718039	70.6472	-107.359	14.3641
0.0840015	0.37525	-0.283471	-0.170779	0.205678	-0.670656	68.8848	-101.316	13.9864
0.0840015	0.37525	-0.283471	-0.097697	0.167129	-0.618454	66.3041	-95.7773	13.4829
0.0840015	0.37525	-0.283471	-0.030236	0.114124	-0.584724	62.4016	-92.0007	14.1123
0.0840015	0.37525	-0.283471	-0.005339	0.065938	-0.538144	57.9956	-90.4901	15.1194
0.0840015	0.37525	-0.283471	0.021163	0.019357	-0.513247	52.5195	-90.3012	15.7488
0.0783022	0.368963	-0.289927	0.039635	-0.00313	-0.475501	47.1693	-89.1683	16.5671
0.0783022	0.368963	-0.289927	0.038831	-0.019995	-0.428118	41.4414	-86.3358	18.3295
0.0783022	0.368963	-0.289927	0.04365	-0.032844	-0.405631	35.7136	-79.9156	20.5955
0.0783022	0.368963	-0.289927	0.008313	-0.042482	-0.382341	30.4263	-71.2294	22.8614
0.0783022	0.368963	-0.289927	0.008313	-0.035254	-0.373507	24.6985	-61.2214	25.568
0.0783022	0.368963	-0.289927	-0.002127	-0.011161	-0.38475	19.6001	-50.2692	29.1558
0.0783022	0.368963	-0.289927	-0.00293	0.016145	-0.426512	14.7534	-40.1982	32.7436
0.0754521	0.366868	-0.296381	-0.012567	0.054694	-0.462652	10.4733	-32.2044	35.8907
0.0754521	0.366868	-0.296381	-0.045495	0.073969	-0.487548	8.14436	-24.5253	39.2267
0.0754521	0.366868	-0.296381	-0.073603	0.11814	-0.542962	6.00428	-17.098	42.0592
0.0754521	0.366868	-0.296381	-0.116168	0.120549	-0.5526	5.7525	-8.78945	43.9475
0.0754521	0.366868	-0.296381	-0.146686	0.126974	-0.59677	5.37484	0.211468	45.0805
0.0754521	0.366868	-0.296381	-0.157127	0.124564	-0.595967	3.61243	8.58295	46.1505
0.0754521	0.366868	-0.296381	-0.182023	0.129383	-0.654594	1.34646	15.6956	46.5282
0.0764025	0.365821	-0.293153	-0.211738	0.170341	-0.734905	0.465253	18.8427	45.9617
0.0764025	0.365821	-0.293153	-0.213344	0.189616	-0.709205	1.4094	20.9199	45.1434
0.0764025	0.365821	-0.293153	-0.281608	0.167932	-0.758195	0.968801	21.927	43.0033
0.0764025	0.365821	-0.293153	-0.306504	0.16231	-0.779879	0.087592	24.1929	39.6673
0.0764025	0.365821	-0.293153	-0.302489	0.2113	-0.800759	-5.32555	24.13	37.7161
0.0764025	0.365821	-0.293153	-0.246271	0.186404	-0.820034	-7.59151	23.8782	35.7648
0.0830521	0.364773	-0.291002	-0.279199	0.253061	-0.946925	-7.40268	19.9757	33.7506
0.0830521	0.364773	-0.291002	-0.275986	0.241015	-0.913997	-3.94079	17.458	31.9882
0.0830521	0.364773	-0.291002	-0.334613	0.236196	-0.928453	0.024649	17.7727	30.7294
0.0830521	0.364773	-0.291002	-0.317748	0.246637	-0.987883	3.29771	23.2488	29.0928
0.0830521	0.364773	-0.291002	-0.331401	0.242621	-0.99993	7.76669	26.8995	27.5822
0.0830521	0.364773	-0.291002	-0.320157	0.197647	-0.958971	12.7392	31.6203	26.8269
0.0830521	0.364773	-0.291002	-0.298473	0.157492	-0.965396	17.0194	37.4111	26.5121
0.0859022	0.365821	-0.293153	-0.276789	0.160704	-0.97664	20.796	41.6283	25.3792
0.0859022	0.365821	-0.293153	-0.231012	0.110912	-0.966199	23.9432	43.1389	25.6309
0.0859022	0.365821	-0.293153	-0.216556	0.086015	-0.918816	26.9015	44.5237	26.638
0.0859022	0.365821	-0.293153	-0.194873	0.048269	-0.926847	27.9715	46.9155	27.6451
0.0859022	0.365821	-0.293153	-0.16837	0.047466	-0.905966	28.4751	47.9856	28.8411
0.0859022	0.365821	-0.293153	-0.141868	0.018554	-0.890707	28.4122	48.4891	30.9182
0.0859022	0.365821	-0.293153	-0.126608	0.002492	-0.890707	26.9015	48.9297	32.8694
0.0925518	0.36163	-0.29423	-0.109743	-0.020798	-0.918013	25.0761	48.4891	34.1913
0.0925518	0.36163	-0.29423	-0.097697	-0.023207	-0.913997	22.7472	46.6008	36.5831
0.0925518	0.36163	-0.29423	-0.093681	-0.046497	-0.903557	21.1737	46.0973	38.5343
0.0925518	0.36163	-0.29423	-0.082438	-0.040072	-0.922832	18.4041	45.9714	39.9191
0.0925518	0.36163	-0.29423	-0.067179	-0.056135	-0.934075	15.6976	44.5866	41.5556
0.0925518	0.36163	-0.29423	-0.048707	-0.046497	-0.93006	13.3057	43.4536	43.8845
0.0973007	0.358488	-0.296381	-0.006143	-0.036057	-0.95335	10.1585	41.1877	45.3952
0.0973007	0.358488	-0.296381	0.017951	-0.02642	-0.983065	8.01847	38.6699	47.85
0.0973007	0.358488	-0.296381	0.048469	-0.035254	-1.01117	6.06722	34.7045	50.2418
0.0973007	0.358488	-0.296381	0.072562	-0.030435	-1.0449	4.43069	30.802	52.256
0.0973007	0.358488	-0.296381	0.083805	-0.021601	-1.06739	3.4236	27.5289	54.7738
0.0973007	0.358488	-0.296381	0.101474	-0.012767	-1.10433	2.73122	24.5076	57.4174
0.0973007	0.358488	-0.296381	0.110308	-0.007948	-1.13244	2.73122	22.9341	59.8722
0.1068	0.356392	-0.295305	0.107095	-0.007145	-1.16858	3.92714	22.2417	62.9564
0.1068	0.356392	-0.295305	0.127976	-0.00072	-1.22078	5.06013	19.2204	64.7818
0.1068	0.356392	-0.295305	0.125567	0.018554	-1.26094	7.70375	13.3667	67.3625
0.1068	0.356392	-0.295305	0.128779	0.032207	-1.2497	10.725	5.30989	69.5025
0.1068	0.356392	-0.295305	0.114323	0.020161	-1.23926	14.6275	-0.921514	72.0832
0.1068	0.356392	-0.295305	0.080593	0.01213	-1.224	18.1524	-4.06869	74.1604
0.1068	0.356392	-0.295305	0.050878	0.016145	-1.19267	21.6772	-4.00574	75.8598
0.1087	0.354297	-0.295305	0.035619	0.014539	-1.18866	24.8244	-2.87276	76.5522
0.1087	0.354297	-0.295305	0.023572	-0.003933	-1.1734	27.7198	-2.93571	77.6222
0.1087	0.354297	-0.295305	0.015541	-0.027223	-1.16537	30.4263	-5.64227	78.1258
0.1087	0.354297	-0.295305	-0.002127	-0.030435	-1.1469	32.6294	-9.67066	78.6923
0.1087	0.354297	-0.295305	-0.006946	-0.025616	-1.14128	34.3918	-14.3285	79.8253
0.1087	0.354297	-0.295305	-0.001324	-0.042482	-1.11638	35.5248	-19.301	81.3359
0.1087	0.354297	-0.295305	-0.007749	-0.064166	-1.08747	35.9654	-23.707	83.0354
0.11345	0.349059	-0.299609	0.017951	-0.077015	-1.08265	36.0283	-28.176	84.9866
0.11345	0.349059	-0.299609	0.034816	-0.056135	-1.07703	36.1542	-32.708	87.5044
0.11345	0.349059	-0.299609	0.034013	-0.077818	-1.05454	36.5948	-37.114	91.4069
0.11345	0.349059	-0.299609	0.029194	-0.068181	-1.04972	37.2242	-40.45	96.3165
0.11345	0.349059	-0.299609	0.029194	-0.058544	-1.05454	37.4131	-42.2124	101.541
0.11345	0.349059	-0.299609	0.022769	-0.067378	-1.06097	37.8537	-43.4084	106.765
0.121049	0.344867	-0.306063	0.027588	-0.067378	-1.05374	38.7349	-44.3525	112.871
0.121049	0.344867	-0.306063	0.0308	-0.064166	-1.04812	39.8049	-44.6672	119.354
0.121049	0.344867	-0.306063	0.037225	-0.073803	-1.06659	40.1196	-45.4225	125.585
0.121049	0.344867	-0.306063	0.03321	-0.080228	-1.06257	41.0638	-46.1779	131.942
0.121049	0.344867	-0.306063	0.021966	-0.08344	-1.06578	42.1338	-46.8702	138.363
0.121049	0.344867	-0.306063	0.017148	-0.098699	-1.08104	42.9521	-47.5626	144.091
0.121049	0.344867	-0.306063	0.008313	-0.104321	-1.0963	44.5886	-48.3179	149.567
0.12485	0.33963	-0.307139	-0.001324	-0.109943	-1.11237	46.2252	-48.8215	154.036
0.12485	0.33963	-0.307139	-0.003733	-0.110746	-1.13887	48.4911	-49.0103	158.253
0.12485	0.33963	-0.307139	-0.014977	-0.102715	-1.16698	51.3236	-49.7027	161.589
0.12485	0.33963	-0.307139	-0.048707	-0.097093	-1.18384	54.6596	-51.2133	164.358
0.12485	0.33963	-0.307139	-0.071194	-0.057741	-1.19428	58.8768	-52.2834	166.813
0.12485	0.33963	-0.307139	-0.101712	-0.027223	-1.19749	63.4717	-53.2275	168.513
0.12485	0.33963	-0.307139	-0.131427	0.028995	-1.19749	68.3183	-52.2834	170.023
0.132449	0.333344	-0.31467	-0.140261	0.064331	-1.20151	74.3609	-50.2692	171.597
0.132449	0.333344	-0.31467	-0.15793	0.096456	-1.1999	80.4035	-46.7444	172.982
0.132449	0.333344	-0.31467	-0.15552	0.157492	-1.21115	86.509	-42.2124	174.618
0.132449	0.333344	-0.31467	-0.15552	0.197647	-1.21516	92.8033	-38.4358	176.381
0.132449	0.333344	-0.31467	-0.165158	0.208087	-1.21998	99.0977	-36.1069	177.828
0.132449	0.333344	-0.31467	-0.183629	0.245833	-1.1999	104.763	-35.1628	179.15
0.132449	0.333344	-0.31467	-0.194873	0.266714	-1.19669	110.05	-34.5963	179.654
0.143848	0.319724	-0.323276	-0.218966	0.292414	-1.18384	113.952	-34.5963	179.528
0.143848	0.319724	-0.323276	-0.248681	0.335781	-1.15332	117.162	-34.6592	179.276
0.143848	0.319724	-0.323276	-0.263137	0.357465	-1.13244	119.114	-34.5963	177.702
0.143848	0.319724	-0.323276	-0.305701	0.365496	-1.1204	120.561	-34.3445	175.436
0.143848	0.319724	-0.323276	-0.341038	0.392802	-1.11477	121.191	-32.645	172.73
0.143848	0.319724	-0.323276	-0.373162	0.424926	-1.11959	121.38	-31.1973	169.331
0.150498	0.302962	-0.332958	-0.406893	0.44661	-1.13244	121.065	-31.1344	164.925
0.150498	0.302962	-0.332958	-0.42697	0.472309	-1.15172	121.254	-33.0856	160.582
0.150498	0.302962	-0.332958	-0.457488	0.51648	-1.18786	120.561	-38.4988	155.924
0.150498	0.302962	-0.332958	-0.487203	0.546195	-1.1983	120.435	-46.052	150.637
0.150498	0.302962	-0.332958	-0.513706	0.563061	-1.18705	119.68	-56.06	145.224
0.150498	0.302962	-0.332958	-0.528965	0.555833	-1.18464	118.61	-67.201	140.251
0.150498	0.302962	-0.332958	-0.534587	0.545392	-1.18705	117.162	-78.9714	134.271
0.158097	0.291438	-0.345868	-0.531374	0.528527	-1.18063	115.967	-90.7418	129.488
0.158097	0.291438	-0.345868	-0.516918	0.485159	-1.18223	114.393	-103.456	124.704
0.158097	0.291438	-0.345868	-0.504872	0.467491	-1.17742	113.008	-117.304	120.739
0.158097	0.291438	-0.345868	-0.476763	0.419304	-1.16778	111.309	-131.529	117.088
0.158097	0.291438	-0.345868	-0.443032	0.372724	-1.14931	109.987	-145.188	114.444
0.158097	0.291438	-0.345868	-0.420545	0.322932	-1.11076	109.043	-158.028	112.556
0.158097	0.291438	-0.345868	-0.40368	0.292414	-1.08907	107.847	-170.239	111.549
0.156197	0.276771	-0.354474	-0.401271	0.22415	-1.02402	106.588	-181.255	110.793
0.156197	0.276771	-0.354474	-0.413317	0.178373	-0.982262	105.14	-190.193	111.045
0.156197	0.276771	-0.354474	-0.394846	0.147051	-0.941303	103.755	-196.613	111.297
0.156197	0.276771	-0.354474	-0.402074	0.098865	-0.901951	101.93	-203.096	111.612
0.156197	0.276771	-0.354474	-0.419742	0.081197	-0.865811	100.231	-209.327	112.556
0.156197	0.276771	-0.354474	-0.427773	0.042648	-0.822443	98.7829	-214.615	113.5
0.144797	0.266294	-0.36846	-0.451063	0.021767	-0.779879	97.1464	-219.335	113.815
0.144797	0.266294	-0.36846	-0.456685	0.017751	-0.73892	95.6358	-223.301	114.318
0.144797	0.266294	-0.36846	-0.46311	0.00972	-0.696356	94.1251	-226.07	114.633
0.144797	0.266294	-0.36846	-0.464716	0.008114	-0.654594	91.9851	-228.966	114.192
0.144797	0.266294	-0.36846	-0.443032	0.003295	-0.610423	90.5374	-229.217	114.318
0.144797	0.266294	-0.36846	-0.434198	0.032207	-0.577496	88.0196	-229.029	113.941
0.144797	0.266294	-0.36846	-0.419742	0.039435	-0.535734	86.0054	-226.951	113.815
0.131499	0.253723	-0.380294	-0.400468	0.064331	-0.513247	83.4247	-224.686	113.248
0.131499	0.253723	-0.380294	-0.385209	0.087622	-0.494776	81.2847	-221.727	112.808
0.131499	0.253723	-0.380294	-0.371556	0.12858	-0.473895	79.1446	-218.706	112.619
0.131499	0.253723	-0.380294	-0.365131	0.151067	-0.439362	77.0045	-215.244	112.43
0.131499	0.253723	-0.380294	-0.38039	0.177569	-0.423299	75.2421	-210.397	111.675
0.131499	0.253723	-0.380294	-0.417333	0.201663	-0.391175	73.3538	-204.166	110.605
0.131499	0.253723	-0.380294	-0.43982	0.212103	-0.364673	71.8431	-196.613	109.22
0.119149	0.24639	-0.388899	-0.47355	0.22415	-0.336564	69.9548	-187.989	107.206
0.119149	0.24639	-0.388899	-0.480778	0.230574	-0.320502	68.3183	-178.674	104.247
0.119149	0.24639	-0.388899	-0.490416	0.222543	-0.303637	66.0523	-169.799	100.597
0.119149	0.24639	-0.388899	-0.5121	0.239409	-0.28115	64.3529	-159.854	97.3235
0.119149	0.24639	-0.388899	-0.533783	0.22415	-0.265891	62.3387	-148.965	93.0434
0.119149	0.24639	-0.388899	-0.545027	0.220134	-0.247419	60.1986	-136.816	88.5744
0.119149	0.24639	-0.388899	-0.554664	0.202466	-0.244207	58.1844	-123.976	84.4831
0.1106	0.241151	-0.397506	-0.561089	0.192025	-0.244207	56.2332	-110.38	79.8253
0.1106	0.241151	-0.397506	-0.557074	0.170341	-0.258663	54.4078	-96.7844	75.671
0.1106	0.241151	-0.397506	-0.553861	0.16472	-0.257056	52.5824	-83.1886	71.8314
0.1106	0.241151	-0.397506	-0.53539	0.147051	-0.271512	50.6312	-69.404	68.2437
0.1106	0.241151	-0.397506	-0.510493	0.135808	-0.303637	48.9947	-55.2417	65.0965
0.1106	0.241151	-0.397506	-0.489613	0.120549	-0.329336	47.6099	-41.0165	62.5158
0.104901	0.233818	-0.400734	-0.457488	0.089228	-0.36146	46.2881	-27.6725	60.5646
0.104901	0.233818	-0.400734	-0.428577	0.096456	-0.391175	44.7775	-15.3356	58.991
0.104901	0.233818	-0.400734	-0.399665	0.076378	-0.417678	43.1409	-4.69812	58.1098
0.104901	0.233818	-0.400734	-0.374768	0.057907	-0.444983	41.4414	4.68045	57.4803
0.104901	0.233818	-0.400734	-0.370753	0.051482	-0.465061	39.679	13.4296	56.788
0.104901	0.233818	-0.400734	-0.36995	0.042648	-0.493973	37.3501	20.794	56.6621
0.104901	0.233818	-0.400734	-0.36754	0.032207	-0.511641	34.8324	27.7807	56.0956
0.109651	0.228579	-0.406112	-0.375571	0.019357	-0.521278	32.2517	34.3898	55.9697
0.109651	0.228579	-0.406112	-0.36754	0.021767	-0.546175	29.5451	40.4953	55.4032
0.109651	0.228579	-0.406112	-0.364328	0.017751	-0.562237	26.335	46.0343	54.9626
0.109651	0.228579	-0.406112	-0.366737	0.034616	-0.592755	23.1249	50.818	54.7108
0.109651	0.228579	-0.406112	-0.368344	0.037026	-0.616045	19.7889	54.6576	54.3332
0.109651	0.228579	-0.406112	-0.381996	0.037026	-0.646563	16.3899	57.7418	54.3961
0.109651	0.228579	-0.406112	-0.374768	0.053088	-0.676278	13.1798	60.7001	54.3332
0.1182	0.223341	-0.402886	-0.404483	0.067544	-0.72848	10.0327	62.9032	54.2702
0.1182	0.223341	-0.402886	-0.430986	0.072362	-0.771848	7.07432	64.2879	54.2073
0.1182	0.223341	-0.402886	-0.457488	0.099668	-0.826459	4.61952	65.0432	54.1443
0.1182	0.223341	-0.402886	-0.49925	0.113321	-0.89151	2.73122	65.7986	53.5149
0.1182	0.223341	-0.402886	-0.532177	0.120549	-0.972624	1.59823	67.3092	52.5078
0.1182	0.223341	-0.402886	-0.562695	0.135808	-1.0706	1.03174	68.7569	51.5636
0.1182	0.223341	-0.402886	-0.584379	0.146248	-1.17581	1.59823	67.4351	49.9271
0.12485	0.223341	-0.400734	-0.606063	0.137414	-1.27861	2.79416	62.2737	47.787
0.12485	0.223341	-0.400734	-0.629353	0.135808	-1.37257	5.12307	52.7693	45.3322
0.12485	0.223341	-0.400734	-0.659068	0.133399	-1.43923	8.27024	39.9917	42.7516
0.12485	0.223341	-0.400734	-0.679949	0.134202	-1.49223	11.7951	25.0741	39.9191
0.12485	0.223341	-0.400734	-0.690389	0.125368	-1.53881	15.8235	8.01646	36.2684
0.12485	0.223341	-0.400734	-0.684767	0.126974	-1.55648	20.1666	-9.48183	32.8065
0.127699	0.220199	-0.403961	-0.685571	0.121352	-1.55006	24.2579	-27.7354	29.0299
0.127699	0.220199	-0.403961	-0.657462	0.11814	-1.52757	28.6639	-44.5413	25.2533
0.127699	0.220199	-0.403961	-0.632566	0.11573	-1.50669	32.2517	-60.529	21.9802
0.127699	0.220199	-0.403961	-0.595623	0.110912	-1.47055	35.6506	-74.5024	19.1478
0.127699	0.220199	-0.403961	-0.562695	0.104487	-1.42558	38.2313	-87.4058	16.3783
0.127699	0.220199	-0.403961	-0.518524	0.071559	-1.37819	40.3085	-98.9874	14.6788
0.127699	0.220199	-0.403961	-0.480778	0.073969	-1.33482	42.0079	-109.688	13.1052
0.121049	0.217055	-0.403961	-0.454276	0.046663	-1.27459	42.3856	-120.892	12.224
0.121049	0.217055	-0.403961	-0.428577	0.062725	-1.22319	43.015	-131.152	11.9722
0.121049	0.217055	-0.403961	-0.428577	0.038632	-1.16858	42.5115	-140.341	11.4687
0.121049	0.217055	-0.403961	-0.428577	0.01213	-1.11397	42.2597	-148.083	11.8463
0.121049	0.217055	-0.403961	-0.439017	0.008917	-1.04812	41.5044	-154.315	12.0981
0.121049	0.217055	-0.403961	-0.447851	-0.006342	-0.995914	40.6861	-158.469	12.6016
0.121049	0.217055	-0.403961	-0.455882	-0.017585	-0.941303	39.8679	-161.427	12.9164
0.1087	0.211817	-0.40934	-0.465519	-0.020798	-0.910785	38.7978	-163.379	13.0422
0.1087	0.211817	-0.40934	-0.483188	-0.039269	-0.867417	37.4131	-164.323	13.2311
0.1087	0.211817	-0.40934	-0.483188	-0.03686	-0.829671	36.406	-164.008	13.1052
0.1087	0.211817	-0.40934	-0.487203	-0.040876	-0.796744	35.4618	-163.379	13.357
0.1087	0.211817	-0.40934	-0.489613	-0.048907	-0.772651	34.7694	-162.183	13.2311
0.1087	0.211817	-0.40934	-0.496841	-0.048103	-0.745345	33.9512	-160.609	13.1052
0.0935012	0.207627	-0.414719	-0.500856	-0.057741	-0.735708	33.1959	-158.595	12.9164
0.0935012	0.207627	-0.414719	-0.492022	-0.031238	-0.722858	32.8182	-155.511	12.7905
0.0935012	0.207627	-0.414719	-0.500053	-0.038466	-0.718843	32.5035	-152.804	12.4758
0.0935012	0.207627	-0.414719	-0.488006	-0.031238	-0.703584	32.5664	-150.412	13.1681
0.0935012	0.207627	-0.414719	-0.485597	-0.032041	-0.699568	32.5664	-148.335	13.1681
0.0935012	0.207627	-0.414719	-0.479172	-0.029632	-0.681097	32.8182	-146.258	13.5458
0.0935012	0.207627	-0.414719	-0.484794	-0.044891	-0.665034	33.007	-143.677	13.4829
0.0821017	0.204483	-0.420098	-0.487203	-0.048103	-0.665838	33.07	-141.348	13.4829
0.0821017	0.204483	-0.420098	-0.493628	-0.048907	-0.660216	33.4476	-138.957	13.5458
0.0821017	0.204483	-0.420098	-0.496841	-0.063362	-0.64576	33.7623	-135.306	13.7976
0.0821017	0.204483	-0.420098	-0.500053	-0.044891	-0.63532	33.8253	-130.082	13.8605
0.0821017	0.204483	-0.420098	-0.485597	-0.056135	-0.631304	34.0771	-125.046	13.9235
0.0821017	0.204483	-0.420098	-0.485597	-0.064969	-0.634516	33.8882	-122.025	13.9864
0.0821017	0.204483	-0.420098	-0.492825	-0.056938	-0.626485	34.0771	-119.444	13.8605
0.0716526	0.204483	-0.423325	-0.508887	-0.076212	-0.610423	33.6994	-117.933	13.8605
0.0716526	0.204483	-0.423325	-0.516918	-0.068181	-0.597574	33.5735	-115.416	13.9864
0.0716526	0.204483	-0.423325	-0.52254	-0.07059	-0.585527	33.2588	-112.017	13.9864
0.0716526	0.204483	-0.423325	-0.524949	-0.073	-0.567055	32.8811	-107.422	14.1752
0.0716526	0.204483	-0.423325	-0.53298	-0.072197	-0.560631	32.3146	-102.638	14.427
0.0716526	0.204483	-0.423325	-0.528162	-0.065772	-0.549387	31.937	-97.8545	14.9306
0.0716526	0.204483	-0.423325	-0.524949	-0.078622	-0.547781	31.1817	-93.1337	14.9306
0.0593037	0.20134	-0.423325	-0.517721	-0.077818	-0.549387	30.804	-88.6647	15.1823
0.0593037	0.20134	-0.423325	-0.525752	-0.074606	-0.5269	30.1116	-84.3216	15.56
0.0593037	0.20134	-0.423325	-0.52254	-0.075409	-0.519672	29.1675	-79.0344	15.8747
0.0593037	0.20134	-0.423325	-0.516918	-0.080228	-0.512444	28.4751	-73.1806	16.3783
0.0593037	0.20134	-0.423325	-0.516115	-0.08344	-0.511641	27.8457	-66.6974	16.693
0.0593037	0.20134	-0.423325	-0.506478	-0.097896	-0.512444	26.7756	-59.9625	17.3853
0.0517037	0.196103	-0.425478	-0.500856	-0.079425	-0.521278	25.8944	-53.4793	18.0148
0.0517037	0.196103	-0.425478	-0.497644	-0.069787	-0.532522	24.6985	-47.4997	18.0148
0.0517037	0.196103	-0.425478	-0.480778	-0.077818	-0.536537	23.8173	-41.7089	18.7072
0.0517037	0.196103	-0.425478	-0.484794	-0.094684	-0.542159	22.4955	-36.6105	18.9589
0.0517037	0.196103	-0.425478	-0.479172	-0.081834	-0.543765	21.6143	-31.0714	19.5254
0.0517037	0.196103	-0.425478	-0.471944	-0.086653	-0.559024	20.6701	-26.0989	19.9031
0.0517037	0.196103	-0.425478	-0.477566	-0.077818	-0.570268	19.2224	-21.6299	20.3437
0.0488546	0.195054	-0.425478	-0.497644	-0.067378	-0.568662	18.4671	-16.9721	21.0361
0.0488546	0.195054	-0.425478	-0.484794	-0.058544	-0.58633	17.1453	-12.8808	21.2878
0.0488546	0.195054	-0.425478	-0.489613	-0.04971	-0.602392	16.327	-8.22296	21.4767
0.0488546	0.195054	-0.425478	-0.501659	-0.061756	-0.616045	15.8235	-4.25752	21.9173
0.0488546	0.195054	-0.425478	-0.511296	-0.057741	-0.623273	15.257	-0.858571	22.0432
0.0488546	0.195054	-0.425478	-0.5121	-0.073803	-0.640138	14.6275	1.848	22.5467
0.0488546	0.195054	-0.425478	-0.537799	-0.072197	-0.657003	14.1869	3.98808	22.4208
0.049804	0.194006	-0.431932	-0.553861	-0.072197	-0.657807	13.9981	5.87638	22.169
0.049804	0.194006	-0.431932	-0.578757	-0.08344	-0.668247	13.6204	7.89057	21.7914
0.049804	0.194006	-0.431932	-0.588395	-0.060953	-0.684309	13.5575	9.46416	20.5325
0.049804	0.194006	-0.431932	-0.610079	-0.051316	-0.690734	13.6834	10.8489	20.029
0.049804	0.194006	-0.431932	-0.620519	-0.056135	-0.695553	13.9352	12.3596	18.9589
0.049804	0.194006	-0.431932	-0.627747	-0.043285	-0.701977	14.124	13.8073	17.763
0.049804	0.194006	-0.431932	-0.639793	-0.0473	-0.709205	14.5016	15.192	16.4412
0.0507543	0.192959	-0.427629	-0.643006	-0.042482	-0.708402	14.8164	16.1991	14.9306
0.0507543	0.192959	-0.427629	-0.651037	-0.040072	-0.697962	15.194	17.1433	13.7976
0.0507543	0.192959	-0.427629	-0.655856	-0.02401	-0.689128	15.3199	18.9686	12.5387
0.0507543	0.192959	-0.427629	-0.651037	-0.028026	-0.689931	15.7605	19.9128	10.9022
0.0507543	0.192959	-0.427629	-0.636581	-0.02642	-0.70519	15.6976	21.5493	9.70624
0.0507543	0.192959	-0.427629	-0.63899	-0.024813	-0.685915	15.5087	24.067	8.69915
0.0555042	0.189816	-0.428704	-0.629353	-0.021601	-0.698765	15.5717	25.6406	7.44028
0.0555042	0.189816	-0.428704	-0.62855	-0.010357	-0.709205	14.8164	26.333	6.05552
0.0555042	0.189816	-0.428704	-0.634975	-0.029632	-0.706796	14.4387	26.6477	4.8596
0.0555042	0.189816	-0.428704	-0.63899	-0.01357	-0.713221	13.9981	27.2142	3.91544
0.0555042	0.189816	-0.428704	-0.61811	-0.012767	-0.724464	13.1798	27.5919	2.8454
0.0555042	0.189816	-0.428704	-0.62855	-0.016782	-0.725267	12.4245	27.7178	1.58654
0.0555042	0.189816	-0.428704	-0.614094	-0.017585	-0.734102	11.921	27.9695	0.957101
0.0583533	0.187721	-0.428704	-0.589198	-0.02642	-0.750164	11.4174	28.3472	0.264723
0.0583533	0.187721	-0.428704	-0.606063	-0.032844	-0.757392	11.4174	28.4731	-0.490599
0.0583533	0.187721	-0.428704	-0.598032	-0.003933	-0.75177	11.0398	27.9695	-1.12003
0.0583533	0.187721	-0.428704	-0.606866	-0.051316	-0.75177	10.6621	28.0954	-1.62358
0.0583533	0.187721	-0.428704	-0.606866	-0.050513	-0.767029	10.4103	28.536	-1.62358
0.0583533	0.187721	-0.428704	-0.598032	-0.035254	-0.76221	9.52911	28.536	-1.62358
0.0583533	0.187721	-0.428704	-0.603654	-0.054528	-0.765423	8.96262	28.536	-1.81241
0.0602531	0.188769	-0.431932	-0.606866	-0.062559	-0.771045	8.83673	28.9137	-1.81241
0.0602531	0.188769	-0.431932	-0.614094	-0.052119	-0.774257	7.95552	28.9766	-1.68652
0.0602531	0.188769	-0.431932	-0.609275	-0.055331	-0.770241	7.2002	29.8578	-1.87536
0.0602531	0.188769	-0.431932	-0.608472	-0.081834	-0.790319	6.69666	30.802	-1.62358
0.0602531	0.188769	-0.431932	-0.60526	-0.073	-0.795941	5.7525	31.4944	-1.43475
0.0602531	0.188769	-0.431932	-0.589198	-0.068181	-0.806381	5.12307	31.5573	-0.742373
0.0602531	0.186674	-0.42978	-0.597229	-0.088259	-0.825656	4.05303	30.6132	-0.364712
0.0602531	0.186674	-0.42978	-0.580364	-0.071394	-0.844127	3.23476	28.8507	0.516497
0.0602531	0.186674	-0.42978	-0.566711	-0.08344	-0.869024	2.73122	27.2772	1.33476
0.0602531	0.186674	-0.42978	-0.570726	-0.094684	-0.886692	2.22767	25.0741	2.09008
0.0602531	0.186674	-0.42978	-0.553861	-0.10914	-0.909179	2.03884	22.7452	3.4119
0.0602531	0.186674	-0.42978	-0.541011	-0.092274	-0.925241	1.91295	19.661	4.98548
0.0602531	0.186674	-0.42978	-0.528965	-0.10673	-0.943712	2.60533	16.1362	6.49613
0.0640536	0.186674	-0.42978	-0.525752	-0.10673	-0.96379	3.10888	12.1707	8.00677
0.0640536	0.186674	-0.42978	-0.517721	-0.09629	-0.983065	3.92714	7.82763	9.58036
0.0640536	0.186674	-0.42978	-0.518524	-0.099502	-0.998324	5.18601	3.23275	10.8392
0.0640536	0.186674	-0.42978	-0.514509	-0.113155	-1.00876	6.44488	-1.29918	12.6016
0.0640536	0.186674	-0.42978	-0.519328	-0.105124	-1.00876	8.52202	-5.64227	14.3641
0.0640536	0.186674	-0.42978	-0.50969	-0.107533	-1.00154	10.4733	-9.98537	16.0006
0.0640536	0.186674	-0.42978	-0.514509	-0.108336	-1.00394	12.4245	-13.3843	17.5742
0.0640536	0.188769	-0.42978	-0.52254	-0.120383	-0.994308	14.7534	-16.5944	19.0848
0.0640536	0.188769	-0.42978	-0.517721	-0.123595	-0.98708	16.9564	-19.1122	20.4066
0.0640536	0.188769	-0.42978	-0.518524	-0.127611	-0.981458	18.9706	-21.1893	21.5396
0.0640536	0.188769	-0.42978	-0.525752	-0.122792	-0.96379	21.2995	-22.7629	23.1761
0.0640536	0.188769	-0.42978	-0.528162	-0.123595	-0.951743	23.6284	-23.9588	24.5609
0.0640536	0.188769	-0.42978	-0.527359	-0.116368	-0.944516	25.7056	-25.0289	25.8198
0.0640536	0.188769	-0.42978	-0.524949	-0.123595	-0.9405	27.7198	-25.973	27.0786
0.0631032	0.183531	-0.431932	-0.538602	-0.10914	-0.928453	29.9228	-27.1689	28.0857
0.0631032	0.183531	-0.431932	-0.546633	-0.127611	-0.922832	31.937	-28.239	28.904
0.0631032	0.183531	-0.431932	-0.547436	-0.121989	-0.918013	33.9512	-28.8684	30.037
0.0631032	0.183531	-0.431932	-0.550649	-0.108336	-0.907573	36.2801	-29.1202	31.17
0.0631032	0.183531	-0.431932	-0.553861	-0.107533	-0.905163	38.1684	-30.0014	31.7994
0.0631032	0.183531	-0.431932	-0.552255	-0.105124	-0.903557	40.4973	-30.0643	32.3659
0.0621538	0.178292	-0.43516	-0.557877	-0.09629	-0.886692	42.4485	-30.5679	33.31
0.0621538	0.178292	-0.43516	-0.55868	-0.105927	-0.871433	44.5257	-30.6308	33.7506
0.0621538	0.178292	-0.43516	-0.563498	-0.094684	-0.86822	46.4769	-30.442	34.1283
0.0621538	0.178292	-0.43516	-0.564301	-0.092274	-0.859386	48.1135	-30.5049	34.5689
0.0621538	0.178292	-0.43516	-0.569923	-0.085046	-0.828065	49.687	-30.1902	35.0095
0.0621538	0.178292	-0.43516	-0.576348	-0.094684	-0.82405	50.9459	-30.0014	35.3872
0.0621538	0.178292	-0.43516	-0.583576	-0.08344	-0.805578	51.8271	-29.7496	35.3242
0.0612035	0.176197	-0.436235	-0.580364	-0.081834	-0.795138	52.4566	-29.4978	35.5131
0.0612035	0.176197	-0.436235	-0.571529	-0.078622	-0.790319	53.2119	-29.1202	35.576
0.0612035	0.176197	-0.436235	-0.573939	-0.068984	-0.783894	53.4007	-29.372	35.5131
0.0612035	0.176197	-0.436235	-0.573939	-0.07059	-0.771045	53.2748	-29.6237	35.3872
0.0612035	0.176197	-0.436235	-0.577954	-0.061756	-0.761407	53.2748	-29.7496	35.5131
0.0612035	0.176197	-0.436235	-0.578757	-0.067378	-0.754982	53.086	-29.8126	35.3872
0.0612035	0.176197	-0.436235	-0.583576	-0.071394	-0.750967	52.6454	-30.1902	35.2613
0.0583533	0.168863	-0.439463	-0.585985	-0.040876	-0.73892	52.2048	-30.0643	35.2613
0.0583533	0.168863	-0.439463	-0.591607	-0.048103	-0.732495	51.3236	-30.442	34.8207
0.0583533	0.168863	-0.439463	-0.58197	-0.048103	-0.726071	50.6941	-30.0014	34.8207
0.0583533	0.168863	-0.439463	-0.588395	-0.043285	-0.718843	49.9388	-30.0643	34.6948
0.0583533	0.168863	-0.439463	-0.594016	-0.045694	-0.710008	48.9947	-29.6867	34.6948
0.0583533	0.168863	-0.439463	-0.595623	-0.048103	-0.709205	47.8617	-29.4349	34.2542
0.0583533	0.168863	-0.439463	-0.59482	-0.057741	-0.705993	46.9175	-28.9314	34.3171
0.0545538	0.166768	-0.44269	-0.600441	-0.056135	-0.697159	45.6587	-28.8055	34.0024
0.0545538	0.166768	-0.44269	-0.60526	-0.053725	-0.696356	44.4627	-27.9243	34.0654
0.0545538	0.166768	-0.44269	-0.598835	-0.044891	-0.693946	43.5186	-27.6725	33.7506
0.0545538	0.166768	-0.44269	-0.599638	-0.063362	-0.696356	42.1338	-26.8542	33.8136
0.0545538	0.166768	-0.44269	-0.602851	-0.0473	-0.693946	40.9379	-26.2248	33.8136
0.0545538	0.166768	-0.44269	-0.596426	-0.056135	-0.694749	39.9308	-25.5324	33.8765
0.0555042	0.164673	-0.441614	-0.60526	-0.073	-0.697159	38.4831	-25.0918	33.2471
0.0555042	0.164673	-0.441614	-0.596426	-0.080228	-0.700371	37.9166	-24.3994	33.4989
0.0555042	0.164673	-0.441614	-0.595623	-0.071394	-0.708402	37.0354	-24.2735	33.6248
0.0555042	0.164673	-0.441614	-0.583576	-0.071394	-0.719646	36.0913	-24.2735	33.6877
0.0555042	0.164673	-0.441614	-0.584379	-0.078622	-0.719646	35.8395	-24.2735	33.9395
0.0555042	0.164673	-0.441614	-0.58197	-0.081031	-0.726071	35.0842	-24.5883	34.0024
0.0555042	0.164673	-0.441614	-0.585182	-0.104321	-0.731692	34.9583	-24.84	34.2542
0.0507543	0.158387	-0.441614	-0.585182	-0.093077	-0.73892	34.5177	-25.0289	34.6948
0.0507543	0.158387	-0.441614	-0.593213	-0.10673	-0.733299	34.4547	-24.903	35.0095
0.0507543	0.158387	-0.441614	-0.590001	-0.097896	-0.747754	34.2659	-25.3436	35.1983
0.0507543	0.158387	-0.441614	-0.590001	-0.105124	-0.74133	34.6436	-25.3436	36.0166
0.0507543	0.158387	-0.441614	-0.590804	-0.094684	-0.745345	34.5177	-26.036	36.4572
0.0507543	0.158387	-0.441614	-0.602047	-0.126808	-0.749361	34.5806	-26.2248	36.709
0.0507543	0.158387	-0.441614	-0.601244	-0.112352	-0.746951	34.7694	-26.6024	37.4643
0.0488546	0.153149	-0.444842	-0.598032	-0.110746	-0.749361	34.8953	-27.106	37.842
0.0488546	0.153149	-0.444842	-0.606866	-0.10914	-0.750164	35.1471	-27.106	38.3455
0.0488546	0.153149	-0.444842	-0.610079	-0.117974	-0.748558	35.21	-27.8613	38.8491
0.0488546	0.153149	-0.444842	-0.617307	-0.105124	-0.757392	35.273	-28.3019	39.1008
0.0488546	0.153149	-0.444842	-0.610079	-0.109943	-0.752573	36.2171	-28.7425	40.1709
0.0488546	0.153149	-0.444842	-0.6157	-0.115564	-0.752573	36.406	-29.2461	40.6115
0.0488546	0.148958	-0.446993	-0.623731	-0.114761	-0.752573	36.9095	-29.1831	40.8003
0.0488546	0.148958	-0.446993	-0.625338	-0.126005	-0.750967	37.2242	-29.8126	41.3668
0.0488546	0.148958	-0.446993	-0.630156	-0.124399	-0.747754	37.9796	-29.6237	41.8074
0.0488546	0.148958	-0.446993	-0.63899	-0.110746	-0.739723	38.1684	-29.8126	42.311
0.0488546	0.148958	-0.446993	-0.634172	-0.109943	-0.734102	38.9867	-28.9943	42.5627
0.0488546	0.148958	-0.446993	-0.640597	-0.093077	-0.734905	39.1755	-29.0572	42.8145
0.0488546	0.148958	-0.446993	-0.643809	-0.110746	-0.731692	39.5531	-28.6796	43.0663
0.0441047	0.144767	-0.448068	-0.646218	-0.105927	-0.718843	39.679	-27.9872	43.0033
0.0441047	0.144767	-0.448068	-0.645415	-0.107533	-0.718039	40.2455	-27.0431	43.1922
0.0441047	0.144767	-0.448068	-0.640597	-0.091471	-0.716433	40.2455	-26.5395	43.1922
0.0441047	0.144767	-0.448068	-0.640597	-0.10673	-0.724464	40.6232	-25.5324	43.1922
0.0441047	0.144767	-0.448068	-0.642203	-0.09629	-0.709205	40.9379	-24.7141	43.3181
0.0441047	0.144767	-0.448068	-0.643809	-0.079425	-0.709205	40.812	-23.707	43.2551
0.0441047	0.144767	-0.448068	-0.643809	-0.089865	-0.705993	41.0008	-22.3223	43.1292
0.0450541	0.140577	-0.448068	-0.653446	-0.086653	-0.70278	41.5044	-20.7487	43.3181
0.0450541	0.140577	-0.448068	-0.655053	-0.087456	-0.708402	41.5673	-19.2381	43.3181
0.0450541	0.140577	-0.448068	-0.658265	-0.075409	-0.70519	41.8821	-17.6015	43.3181
0.0450541	0.140577	-0.448068	-0.663084	-0.080228	-0.701174	42.3227	-16.4056	42.9404
0.0450541	0.140577	-0.448068	-0.661477	-0.078622	-0.70278	42.7003	-15.3356	42.8145
0.0450541	0.140577	-0.448068	-0.659871	-0.086653	-0.710812	43.015	-13.8249	42.248
0.0450541	0.140577	-0.448068	-0.667099	-0.079425	-0.699568	43.1409	-12.6919	42.1851
0.0460045	0.135339	-0.451296	-0.66228	-0.071394	-0.703584	43.1409	-11.7478	41.3039
0.0460045	0.135339	-0.451296	-0.663084	-0.085849	-0.700371	43.4556	-10.0483	40.9262
0.0460045	0.135339	-0.451296	-0.665493	-0.076212	-0.700371	43.1409	-8.85239	40.1709
0.0460045	0.135339	-0.451296	-0.663084	-0.069787	-0.697159	43.2668	-7.90824	39.6044
0.0460045	0.135339	-0.451296	-0.656659	-0.075409	-0.695553	43.2668	-6.77526	39.5414
0.0460045	0.135339	-0.451296	-0.655856	-0.080228	-0.695553	42.9521	-5.89405	38.912
0.0450541	0.131148	-0.454524	-0.647021	-0.074606	-0.697962	42.4485	-5.32756	38.3455
0.0450541	0.131148	-0.454524	-0.635778	-0.086653	-0.701977	41.945	-4.69812	38.0937
0.0450541	0.131148	-0.454524	-0.630959	-0.077015	-0.700371	41.8821	-3.25042	38.2196
0.0450541	0.131148	-0.454524	-0.631762	-0.071394	-0.697962	41.3156	-2.24333	38.1567
0.0450541	0.131148	-0.454524	-0.624534	-0.064969	-0.700371	40.5602	-1.55095	38.0308
0.0450541	0.131148	-0.454524	-0.633369	-0.07059	-0.701174	40.1196	-0.229136	38.1567
0.0450541	0.131148	-0.454524	-0.635778	-0.059347	-0.701174	39.8049	0.903846	38.5973
0.0431543	0.12591	-0.452372	-0.640597	-0.074606	-0.70278	39.2384	1.34445	38.5343
0.0431543	0.12591	-0.452372	-0.640597	-0.08344	-0.697962	38.4831	2.09977	38.7232
0.0431543	0.12591	-0.452372	-0.651037	-0.088259	-0.705993	38.1684	2.09977	38.912
0.0431543	0.12591	-0.452372	-0.663084	-0.074606	-0.701174	37.6019	2.54038	38.8491
0.0431543	0.12591	-0.452372	-0.667902	-0.07059	-0.710008	36.9725	2.47743	39.0379
0.0431543	0.12591	-0.452372	-0.675933	-0.074606	-0.713221	36.6577	2.60332	38.6602
0.0431543	0.12591	-0.452372	-0.679146	-0.081834	-0.709205	36.2171	2.98098	38.7861
0.0479042	0.12172	-0.455599	-0.683964	-0.066575	-0.712418	35.5877	2.79215	38.5973
0.0479042	0.12172	-0.455599	-0.683964	-0.076212	-0.718039	35.3989	2.66626	38.6602
0.0479042	0.12172	-0.455599	-0.691192	-0.062559	-0.717236	35.1471	2.60332	38.2826
0.0479042	0.12172	-0.455599	-0.689586	-0.058544	-0.714827	35.1471	2.41449	38.1567
0.0479042	0.12172	-0.455599	-0.693602	-0.054528	-0.718039	34.5177	1.72211	38.0308
0.0479042	0.12172	-0.455599	-0.699223	-0.043285	-0.711615	34.14	1.59622	38.0937
0.0479042	0.12172	-0.455599	-0.699223	-0.057741	-0.708402	33.8882	1.53328	37.7161
0.0450541	0.116481	-0.454524	-0.700026	-0.034451	-0.713221	33.4476	1.34445	37.2125
0.0450541	0.116481	-0.454524	-0.706451	-0.044891	-0.703584	33.1959	1.34445	37.5273
0.0450541	0.116481	-0.454524	-0.708861	-0.036057	-0.711615	32.7553	1.15562	36.8349
0.0450541	0.116481	-0.454524	-0.710467	-0.043285	-0.707599	32.3146	1.02973	36.5202
0.0450541	0.116481	-0.454524	-0.713679	-0.059347	-0.703584	31.874	0.840903	35.9537
0.0450541	0.116481	-0.454524	-0.717695	-0.048907	-0.708402	31.4334	0.840903	35.4501
0.0488546	0.113338	-0.456675	-0.720907	-0.046497	-0.696356	31.1817	0.840903	35.2613
0.0488546	0.113338	-0.456675	-0.72412	-0.061756	-0.698765	30.5522	0.777959	34.3801
0.0488546	0.113338	-0.456675	-0.728135	-0.063362	-0.697159	30.1746	0.840903	33.7506
0.0488546	0.113338	-0.456675	-0.723317	-0.057741	-0.701174	29.7969	0.903846	33.1212
0.0488546	0.113338	-0.456675	-0.723317	-0.058544	-0.700371	29.3563	1.40739	32.5547
0.0488546	0.113338	-0.456675	-0.728938	-0.064969	-0.698765	28.9786	1.47034	31.7994
0.0488546	0.113338	-0.456675	-0.72412	-0.059347	-0.705993	28.7898	2.09977	31.107
0.0488546	0.111243	-0.457751	-0.722513	-0.056135	-0.70278	28.1604	2.09977	30.2888
0.0488546	0.111243	-0.457751	-0.712876	-0.065772	-0.701977	28.0345	2.66626	30.037
0.0488546	0.111243	-0.457751	-0.706451	-0.051316	-0.696356	28.0345	2.98098	29.974
0.0488546	0.111243	-0.457751	-0.708861	-0.056938	-0.704387	27.5939	2.91804	29.0299
0.0488546	0.111243	-0.457751	-0.704845	-0.077818	-0.701174	27.2162	3.2957	28.7152
0.0488546	0.111243	-0.457751	-0.689586	-0.071394	-0.695553	26.7756	3.10687	28.5263
0.0488546	0.111243	-0.457751	-0.694405	-0.073	-0.696356	26.6497	3.35864	28.3375
0.0517037	0.107052	-0.455599	-0.691995	-0.068181	-0.698765	26.0203	3.48453	27.771
0.0517037	0.107052	-0.455599	-0.693602	-0.079425	-0.699568	25.7685	3.98808	27.3934
0.0517037	0.107052	-0.455599	-0.685571	-0.091471	-0.687521	25.5797	4.55457	27.2675
0.0517037	0.107052	-0.455599	-0.693602	-0.093881	-0.6819	25.202	5.24694	26.7639
0.0517037	0.107052	-0.455599	-0.695208	-0.089062	-0.687521	24.8873	6.50581	26.638
0.0517037	0.107052	-0.455599	-0.685571	-0.087456	-0.687521	23.9432	7.07231	26.3233
0.0517037	0.107052	-0.455599	-0.680752	-0.086653	-0.689128	23.4396	7.57585	26.1974
0.0517037	0.104957	-0.457751	-0.681555	-0.085849	-0.678687	22.8102	7.82763	25.7568
0.0517037	0.104957	-0.457751	-0.687177	-0.089062	-0.680293	22.4955	8.33118	25.568
0.0517037	0.104957	-0.457751	-0.68798	-0.086653	-0.675475	22.0549	9.77887	25.568
0.0517037	0.104957	-0.457751	-0.680752	-0.089062	-0.671459	21.0478	11.3525	25.1274
0.0517037	0.104957	-0.457751	-0.67513	-0.077015	-0.6819	20.5442	12.6743	24.9386
0.0517037	0.104957	-0.457751	-0.671918	-0.075409	-0.685915	19.7889	13.6184	24.6238
0.0517037	0.101814	-0.460978	-0.661477	-0.089865	-0.69234	19.4742	15.0032	24.3091
0.0517037	0.101814	-0.460978	-0.659871	-0.071394	-0.697159	18.593	15.6956	23.8056
0.0517037	0.101814	-0.460978	-0.661477	-0.086653	-0.696356	18.4041	16.8915	23.7426
0.0517037	0.101814	-0.460978	-0.66228	-0.081031	-0.70519	17.9635	17.7098	23.4279
0.0517037	0.101814	-0.460978	-0.658265	-0.081834	-0.703584	17.5229	18.9057	23.302
0.0517037	0.101814	-0.460978	-0.655053	-0.078622	-0.710812	16.9564	19.8498	22.9244
0.0517037	0.101814	-0.460978	-0.663084	-0.078622	-0.710008	16.5158	20.6052	22.5467
0.0555042	0.101814	-0.457751	-0.658265	-0.07059	-0.718039	15.7605	21.3605	22.232
0.0555042	0.101814	-0.457751	-0.660674	-0.072197	-0.719646	15.5717	21.8011	21.6655
0.0555042	0.101814	-0.457751	-0.659871	-0.075409	-0.734102	15.257	22.4305	21.2878
0.0555042	0.101814	-0.457751	-0.655053	-0.072197	-0.731692	15.0052	22.5564	21.099
0.0555042	0.101814	-0.457751	-0.659871	-0.066575	-0.730889	14.6275	22.6193	20.6584
0.0555042	0.101814	-0.457751	-0.659871	-0.074606	-0.73892	14.3128	22.997	19.9031
0.0555042	0.101814	-0.457751	-0.667099	-0.065772	-0.743739	13.9352	22.997	19.5254
0.0593037	0.0986708	-0.459903	-0.666296	-0.07059	-0.74133	13.9352	23.1858	19.1478
0.0593037	0.0986708	-0.459903	-0.663887	-0.068181	-0.750164	13.4946	23.3747	18.5183
0.0593037	0.0986708	-0.459903	-0.666296	-0.068181	-0.748558	13.4316	23.6894	17.763
0.0593037	0.0986708	-0.459903	-0.666296	-0.063362	-0.754982	13.1169	23.6264	17.4483
0.0593037	0.0986708	-0.459903	-0.66469	-0.076212	-0.758998	12.7392	23.9412	16.7559
0.0593037	0.0986708	-0.459903	-0.671115	-0.084243	-0.753376	12.8651	23.4376	16.3153
0.0621538	0.100766	-0.457751	-0.668705	-0.088259	-0.76462	12.1727	23.4376	15.6229
0.0621538	0.100766	-0.457751	-0.678343	-0.084243	-0.76221	12.1098	23.4376	14.8676
0.0621538	0.100766	-0.457751	-0.672721	-0.062559	-0.767832	12.2357	23.3747	14.3641
0.0621538	0.100766	-0.457751	-0.678343	-0.080228	-0.772651	12.0469	23.0599	13.4199
0.0621538	0.100766	-0.457751	-0.67513	-0.061756	-0.773454	11.7951	23.0599	13.1681
0.0621538	0.100766	-0.457751	-0.672721	-0.062559	-0.779076	11.5433	22.6823	12.6016
0.0621538	0.100766	-0.457751	-0.671115	-0.06015	-0.784697	11.2915	21.864	11.6575
0.0621538	0.0965756	-0.459903	-0.663887	-0.071394	-0.784697	11.0398	21.2975	10.9651
0.0621538	0.0965756	-0.459903	-0.651037	-0.060953	-0.780682	10.788	20.794	10.3986
0.0621538	0.0965756	-0.459903	-0.649431	-0.059347	-0.788713	10.788	20.4163	9.32858
0.0621538	0.0965756	-0.459903	-0.655856	-0.075409	-0.7855	10.5992	20.1645	8.57326
0.0621538	0.0965756	-0.459903	-0.645415	-0.073803	-0.795138	10.4103	19.9128	8.00677
0.0621538	0.0965756	-0.459903	-0.645415	-0.07059	-0.797547	10.4733	19.661	7.06262
0.0621538	0.0965756	-0.459903	-0.635778	-0.074606	-0.803169	10.2215	19.5351	6.49613
0.0631032	0.0965756	-0.457751	-0.62855	-0.067378	-0.792728	10.2215	19.9757	5.80375
0.0631032	0.0965756	-0.457751	-0.6157	-0.085046	-0.796744	10.1585	19.9757	5.36314
0.0631032	0.0965756	-0.457751	-0.590001	-0.097093	-0.796744	10.2844	20.5422	5.11137
0.0631032	0.0965756	-0.457751	-0.564301	-0.10914	-0.8112	10.0327	20.3534	4.79665
0.0631032	0.0965756	-0.457751	-0.534587	-0.118777	-0.82164	10.2844	20.6681	5.17431
0.0631032	0.0965756	-0.457751	-0.508084	-0.128414	-0.832081	10.2215	20.4793	5.42609
0.0631032	0.0965756	-0.457751	-0.483188	-0.157326	-0.849749	10.4733	20.4793	6.37024
0.065003	0.0955286	-0.458827	-0.448654	-0.15572	-0.859386	11.1027	20.731	7.755
0.065003	0.0955286	-0.458827	-0.407696	-0.192663	-0.881873	11.7951	20.6052	9.39153
0.065003	0.0955286	-0.458827	-0.373965	-0.197481	-0.902754	12.4875	20.5422	11.5945
0.065003	0.0955286	-0.458827	-0.34425	-0.215953	-0.924438	13.6834	20.9828	14.3011
0.065003	0.0955286	-0.458827	-0.321763	-0.229606	-0.943712	15.1311	21.0458	17.2595
0.065003	0.0955286	-0.458827	-0.288033	-0.235227	-0.975034	16.6417	21.0458	20.6584
0.0669027	0.0934324	-0.459903	-0.259924	-0.260927	-0.991096	18.6559	21.1716	24.1832
0.0669027	0.0934324	-0.459903	-0.237437	-0.273776	-1.00475	20.6701	20.6052	28.2746
0.0669027	0.0934324	-0.459903	-0.219769	-0.288232	-1.0176	23.062	19.4092	32.4918
0.0669027	0.0934324	-0.459903	-0.210935	-0.293051	-1.02402	25.4538	17.5209	36.9608
0.0669027	0.0934324	-0.459903	-0.21495	-0.310719	-1.03125	27.3421	15.0032	41.0521
0.0669027	0.0934324	-0.459903	-0.211738	-0.313932	-1.02322	29.7969	13.0519	46.0876
0.0669027	0.0934324	-0.459903	-0.2278	-0.313932	-1.01278	31.8111	10.4083	50.5566
0.0669027	0.0902902	-0.458827	-0.237437	-0.313932	-0.991096	33.6994	8.39412	55.2144
0.0669027	0.0902902	-0.458827	-0.26394	-0.306704	-0.970215	35.273	6.37993	59.4316
0.0669027	0.0902902	-0.458827	-0.284017	-0.315538	-0.958168	36.5319	4.23985	63.46
0.0669027	0.0902902	-0.458827	-0.31052	-0.299476	-0.941303	37.4131	2.22566	67.2366
0.0669027	0.0902902	-0.458827	-0.351478	-0.282611	-0.925241	37.7278	0.274412	70.5096
0.0669027	0.0902902	-0.458827	-0.370753	-0.281004	-0.912391	38.4831	-1.86567	73.7197
0.0669027	0.0902902	-0.458827	-0.404483	-0.25932	-0.899542	38.546	-4.50929	76.3004
0.0707032	0.0860998	-0.457751	-0.422152	-0.252896	-0.897132	38.9867	-6.64937	79.0699
0.0707032	0.0860998	-0.457751	-0.442229	-0.233621	-0.896329	39.2384	-9.04122	81.21
0.0707032	0.0860998	-0.457751	-0.459898	-0.211134	-0.883479	39.6161	-11.2442	83.413
0.0707032	0.0860998	-0.457751	-0.472747	-0.191056	-0.883479	39.742	-13.2584	85.3643
0.0707032	0.0860998	-0.457751	-0.476763	-0.181419	-0.87063	40.1826	-15.1467	87.5673
0.0707032	0.0860998	-0.457751	-0.493628	-0.15572	-0.864205	40.7491	-16.9721	89.4556
0.0707032	0.0860998	-0.457751	-0.494431	-0.165357	-0.861796	41.5673	-18.0421	91.4069
0.0697528	0.0819084	-0.46313	-0.504872	-0.137248	-0.861796	42.3227	-18.6086	93.0434
0.0697528	0.0819084	-0.46313	-0.505675	-0.111549	-0.875448	43.7074	-19.364	94.6799
0.0697528	0.0819084	-0.46313	-0.508084	-0.102715	-0.880267	45.281	-19.4898	96.0647
0.0697528	0.0819084	-0.46313	-0.514509	-0.117974	-0.883479	46.9805	-20.4969	97.3865
0.0697528	0.0819084	-0.46313	-0.516115	-0.10673	-0.893117	49.0576	-21.6299	98.2048
0.0697528	0.0819084	-0.46313	-0.53298	-0.110746	-0.895526	51.4495	-22.1335	99.086
0.0726029	0.0724797	-0.464206	-0.540208	-0.122792	-0.897132	53.9672	-22.1335	99.7154
0.0726029	0.0724797	-0.464206	-0.549042	-0.13243	-0.897132	56.359	-22.3852	99.9042
0.0726029	0.0724797	-0.464206	-0.557877	-0.134839	-0.896329	58.8768	-23.0776	99.7783
0.0726029	0.0724797	-0.464206	-0.546633	-0.146886	-0.89151	61.7722	-22.8258	100.03
0.0726029	0.0724797	-0.464206	-0.542618	-0.14287	-0.882676	64.7935	-22.8258	100.282
0.0726029	0.0724797	-0.464206	-0.531374	-0.123595	-0.865811	67.6259	-22.637	100.974
0.0726029	0.0724797	-0.464206	-0.531374	-0.13243	-0.848143	70.2066	-22.7	102.044
0.0688025	0.0693375	-0.464206	-0.516918	-0.118777	-0.824853	72.6614	-22.1335	103.303
0.0688025	0.0693375	-0.464206	-0.518524	-0.13002	-0.804775	74.7385	-21.4411	104.751
0.0688025	0.0693375	-0.464206	-0.504069	-0.115564	-0.791122	76.7527	-19.8675	107.269
0.0688025	0.0693375	-0.464206	-0.513706	-0.113958	-0.773454	78.3893	-18.2939	109.157
0.0688025	0.0693375	-0.464206	-0.505675	-0.10914	-0.763013	79.837	-16.2797	111.738
0.0688025	0.0693375	-0.464206	-0.502462	-0.104321	-0.760604	81.2847	-13.699	114.192
0.0688025	0.0693375	-0.464206	-0.505675	-0.102715	-0.758195	82.6065	-10.1742	117.277
0.0697528	0.0557174	-0.46313	-0.524146	-0.07059	-0.765423	83.8024	-6.46054	119.857
0.0697528	0.0557174	-0.46313	-0.53539	-0.054528	-0.763013	85.376	-2.36921	122.879
0.0697528	0.0557174	-0.46313	-0.545027	-0.036057	-0.771045	86.8237	0.400298	125.774
0.0697528	0.0557174	-0.46313	-0.566711	-0.022404	-0.7855	88.2084	2.98098	128.103
0.0697528	0.0557174	-0.46313	-0.590001	0.002492	-0.790319	89.9079	4.42868	130.054
0.0697528	0.0557174	-0.46313	-0.618913	0.010523	-0.791925	91.4815	4.99517	132.194
0.0726029	0.0431453	-0.468509	-0.653446	0.037026	-0.788713	93.0551	5.43578	133.201
0.0726029	0.0431453	-0.468509	-0.677539	0.02257	-0.776666	94.251	5.30989	134.083
0.0726029	0.0431453	-0.468509	-0.714482	0.033813	-0.756589	95.2581	4.42868	134.02
0.0726029	0.0431453	-0.468509	-0.73456	0.027389	-0.745345	95.4469	4.05102	133.642
0.0726029	0.0431453	-0.468509	-0.753031	0.030601	-0.729283	95.7617	4.49162	133.138
0.0726029	0.0431453	-0.468509	-0.761063	0.032207	-0.712418	95.1322	5.43578	131.942
0.0726029	0.0431453	-0.468509	-0.761866	0.041041	-0.70278	94.8175	7.44997	131.187
0.0697528	0.0326695	-0.468509	-0.75785	0.028192	-0.696356	93.9363	9.02355	130.621
0.0697528	0.0326695	-0.468509	-0.745804	0.024979	-0.705993	93.0551	10.0306	129.991
0.0697528	0.0326695	-0.468509	-0.724923	0.021767	-0.711615	92.1109	11.2266	129.928
0.0697528	0.0326695	-0.468509	-0.720907	0.02257	-0.71563	91.1038	11.1636	129.425
0.0697528	0.0326695	-0.468509	-0.710467	0.033813	-0.724464	90.2226	11.0377	129.991
0.0697528	0.0326695	-0.468509	-0.691995	0.028995	-0.71563	89.5932	10.4713	130.621
0.0697528	0.0326695	-0.468509	-0.691995	0.028995	-0.725267	88.4602	9.33827	131.439
0.0773528	0.0221927	-0.468509	-0.679146	-0.00313	-0.725267	87.2643	8.39412	132.383
0.0773528	0.0221927	-0.468509	-0.675933	8.3e-05	-0.721252	86.0054	6.6317	132.95
0.0773528	0.0221927	-0.468509	-0.689586	0.011326	-0.713221	84.1171	4.7434	133.516
0.0773528	0.0221927	-0.468509	-0.685571	0.004098	-0.698765	82.6694	3.04392	134.208
0.0773528	0.0221927	-0.468509	-0.704845	-0.001523	-0.690734	80.5293	1.02973	134.523
0.0773528	0.0221927	-0.468509	-0.71127	-0.011964	-0.677884	78.4522	-0.921514	134.334
0.0773528	0.0221927	-0.468509	-0.722513	0.008917	-0.675475	75.6198	-3.18748	134.145
0.0783022	0.0138121	-0.469585	-0.729741	0.006508	-0.672262	73.165	-5.20167	134.02
0.0783022	0.0138121	-0.469585	-0.738576	0.000886	-0.662625	70.4584	-8.03413	133.579
0.0783022	0.0138121	-0.469585	-0.73456	0.013736	-0.660216	68.0036	-10.363	133.327
0.0783022	0.0138121	-0.469585	-0.732954	0.023373	-0.677081	65.6117	-13.5102	132.95
0.0783022	0.0138121	-0.469585	-0.728938	0.0563	-0.683506	63.3458	-16.5315	132.95
0.0783022	0.0138121	-0.469585	-0.729741	0.051482	-0.689128	61.7722	-19.4269	133.075
0.0735523	0.00228815	-0.468509	-0.732151	0.028192	-0.706796	60.5763	-22.3223	133.327
0.0735523	0.00228815	-0.468509	-0.740182	0.037026	-0.714827	60.0727	-24.5883	133.201
0.0735523	0.00228815	-0.468509	-0.745804	0.031404	-0.725267	59.9468	-26.6654	133.453
0.0735523	0.00228815	-0.468509	-0.767487	0.0563	-0.719646	60.2615	-29.1831	132.824
0.0735523	0.00228815	-0.468509	-0.789974	0.053088	-0.713221	61.1428	-31.1973	132.194
0.0735523	0.00228815	-0.468509	-0.808446	0.043451	-0.711615	62.024	-32.9597	131.187
0.0735523	0.00228815	-0.468509	-0.819689	0.061119	-0.696356	63.1569	-33.8409	129.614
0.0716526	-0.00714167	-0.468509	-0.826114	0.062725	-0.678687	64.164	-34.4704	128.229
0.0716526	-0.00714167	-0.468509	-0.82772	0.059513	-0.660216	64.9194	-34.3445	126.278
0.0716526	-0.00714167	-0.468509	-0.828524	0.076378	-0.644957	66.0523	-33.7151	124.389
0.0716526	-0.00714167	-0.468509	-0.825311	0.059513	-0.625682	66.43	-32.5821	122.564
0.0716526	-0.00714167	-0.468509	-0.810052	0.066741	-0.620061	66.6188	-31.2603	121.053
0.0716526	-0.00714167	-0.468509	-0.803627	0.066741	-0.603195	66.7447	-29.8126	119.291
0.0716526	-0.00714167	-0.468509	-0.79399	0.073166	-0.594361	66.6818	-27.8613	117.969
0.0707032	-0.0144742	-0.47066	-0.781943	0.053891	-0.580708	66.43	-26.036	116.71
0.0707032	-0.0144742	-0.47066	-0.775518	0.048269	-0.569465	66.1153	-23.77	115.451
0.0707032	-0.0144742	-0.47066	-0.767487	0.041041	-0.567055	65.36	-21.6299	114.633
0.0707032	-0.0144742	-0.47066	-0.767487	0.021767	-0.558221	64.7305	-18.9863	113.878
0.0707032	-0.0144742	-0.47066	-0.759456	0.013736	-0.554206	64.4788	-16.3427	112.996
0.0707032	-0.0144742	-0.47066	-0.752228	0.017751	-0.549387	63.5346	-14.3914	111.989
0.0669027	-0.0228559	-0.467433	-0.751425	0.020964	-0.544569	62.7793	-11.8737	111.171
0.0669027	-0.0228559	-0.467433	-0.750622	0.014539	-0.531719	62.0869	-9.48183	110.668
0.0669027	-0.0228559	-0.467433	-0.743394	0.008114	-0.528506	61.0169	-6.64937	109.849
0.0669027	-0.0228559	-0.467433	-0.739379	0.000886	-0.522885	60.0098	-4.00574	109.598
0.0669027	-0.0228559	-0.467433	-0.736969	0.01213	-0.513247	58.625	-0.984458	109.283
0.0669027	-0.0228559	-0.467433	-0.729741	0.01213	-0.518066	57.3032	1.78505	108.779
0.0669027	-0.0228559	-0.467433	-0.728135	0.014539	-0.508429	56.2332	5.05811	109.094
0.0669027	-0.0301895	-0.472812	-0.732151	-0.001523	-0.514854	54.5966	8.14234	108.716
0.0669027	-0.0301895	-0.472812	-0.724923	0.012933	-0.518066	53.4007	11.6672	109.157
0.0669027	-0.0301895	-0.472812	-0.720907	0.02257	-0.528506	51.7642	14.7514	108.842
0.0669027	-0.0301895	-0.472812	-0.724923	-0.006342	-0.530113	50.5683	17.5209	109.22
0.0669027	-0.0301895	-0.472812	-0.724923	-0.00072	-0.541356	49.5612	20.6681	109.346
0.0669027	-0.0301895	-0.472812	-0.727332	0.007311	-0.553403	47.8617	22.9341	108.779
0.0669027	-0.0301895	-0.472812	-0.728135	0.017751	-0.565449	47.2322	25.7036	109.094
0.065003	-0.0396182	-0.469585	-0.72412	0.008114	-0.578299	46.4769	27.9695	108.779
0.065003	-0.0396182	-0.469585	-0.73456	0.013736	-0.591149	45.5957	29.8578	108.465
0.065003	-0.0396182	-0.469585	-0.730545	0.001689	-0.603998	44.7775	31.4944	108.024
0.065003	-0.0396182	-0.469585	-0.739379	0.02257	-0.605605	44.0851	33.1938	107.269
0.065003	-0.0396182	-0.469585	-0.743394	0.025782	-0.621667	43.3298	34.7674	106.073
0.065003	-0.0396182	-0.469585	-0.746607	0.025782	-0.628895	43.1409	36.6557	105.254
0.065003	-0.0396182	-0.469585	-0.744197	0.041041	-0.639335	42.7003	38.1034	104.373
0.0669027	-0.0459037	-0.468509	-0.745804	0.031404	-0.648972	42.5744	38.7958	103.051
0.0669027	-0.0459037	-0.468509	-0.745804	0.039435	-0.65861	42.1338	39.9288	101.918
0.0669027	-0.0459037	-0.468509	-0.744197	0.046663	-0.670656	42.1968	40.6841	100.911
0.0669027	-0.0459037	-0.468509	-0.749016	0.064331	-0.673066	42.3227	41.5024	99.6525
0.0669027	-0.0459037	-0.468509	-0.745804	0.053891	-0.687521	42.3856	42.0059	98.0789
0.0669027	-0.0459037	-0.468509	-0.752228	0.075575	-0.695553	42.2597	42.4465	97.2606
0.0707032	-0.0500951	-0.467433	-0.756244	0.06915	-0.693143	42.5115	43.076	95.4982
0.0707032	-0.0500951	-0.467433	-0.755441	0.071559	-0.693946	42.3856	43.2019	94.1134
0.0707032	-0.0500951	-0.467433	-0.767487	0.083606	-0.693143	42.1338	43.3277	92.351
0.0707032	-0.0500951	-0.467433	-0.764275	0.087622	-0.693946	41.8821	43.5795	90.4627
0.0707032	-0.0500951	-0.467433	-0.760259	0.091637	-0.697962	41.3785	44.0831	88.8891
0.0707032	-0.0500951	-0.467433	-0.758653	0.082803	-0.69234	40.6232	44.3348	86.749
0.0707032	-0.0500951	-0.467433	-0.763472	0.086015	-0.689128	39.8679	44.4607	84.9237
0.0754521	-0.0563806	-0.464206	-0.759456	0.098062	-0.693143	38.7349	44.146	83.0983
0.0754521	-0.0563806	-0.464206	-0.757047	0.085212	-0.698765	37.7278	43.5795	80.9582
0.0754521	-0.0563806	-0.464206	-0.750622	0.098062	-0.700371	36.9095	42.8871	79.3847
0.0754521	-0.0563806	-0.464206	-0.743394	0.109305	-0.705993	35.4618	41.1877	77.3705
0.0754521	-0.0563806	-0.464206	-0.736166	0.091637	-0.705993	34.5177	39.74	76.3004
0.0754521	-0.0563806	-0.464206	-0.727332	0.087622	-0.707599	33.4476	37.9146	74.7268
0.0754521	-0.0563806	-0.464206	-0.720104	0.087622	-0.714024	32.1258	36.1522	73.3421
0.0792526	-0.0595238	-0.466358	-0.71127	0.085212	-0.716433	30.9928	34.8304	72.335
0.0792526	-0.0595238	-0.466358	-0.708861	0.090834	-0.719646	29.671	32.8791	71.265
0.0792526	-0.0595238	-0.466358	-0.692799	0.091637	-0.722055	28.8528	31.6203	70.6355
0.0792526	-0.0595238	-0.466358	-0.68798	0.075575	-0.727677	27.4051	29.8578	69.6914
0.0792526	-0.0595238	-0.466358	-0.679949	0.073166	-0.726071	26.2721	28.9766	68.6213
0.0792526	-0.0595238	-0.466358	-0.670312	0.083606	-0.729283	25.202	28.2213	67.9919
0.0792526	-0.0595238	-0.466358	-0.658265	0.07959	-0.742936	24.132	27.466	67.4254
0.0811523	-0.0658093	-0.466358	-0.651037	0.071559	-0.748558	22.999	27.0883	66.796
0.0811523	-0.0658093	-0.466358	-0.648628	0.066741	-0.756589	22.4325	26.7107	66.2295
0.0811523	-0.0658093	-0.466358	-0.63899	0.069953	-0.763817	21.6143	25.8924	65.4112
0.0811523	-0.0658093	-0.466358	-0.635778	0.07959	-0.771045	20.9219	24.7594	65.2853
0.0811523	-0.0658093	-0.466358	-0.644612	0.074772	-0.768635	20.3554	23.1858	64.5929
0.0811523	-0.0658093	-0.466358	-0.644612	0.082803	-0.770241	19.5371	21.7381	63.7747
0.0830521	-0.0689526	-0.466358	-0.672721	0.077181	-0.770241	18.3412	20.1016	62.7676
0.0830521	-0.0689526	-0.466358	-0.69842	0.098062	-0.763013	17.8376	17.8986	61.5717
0.0830521	-0.0689526	-0.466358	-0.728938	0.103684	-0.761407	17.0194	16.1362	59.7463
0.0830521	-0.0689526	-0.466358	-0.739379	0.134202	-0.739723	15.9493	14.3737	57.7951
0.0830521	-0.0689526	-0.466358	-0.778731	0.149461	-0.724464	14.3128	12.1707	55.1514
0.0830521	-0.0689526	-0.466358	-0.813264	0.181585	-0.729283	13.0539	12.2337	52.6966
0.0830521	-0.0689526	-0.466358	-0.85342	0.190419	-0.742936	11.6692	14.3108	49.1718
0.0830521	-0.0699996	-0.460978	-0.872694	0.212906	-0.765423	10.4733	16.8285	45.0175
0.0830521	-0.0699996	-0.460978	-0.881529	0.228968	-0.78791	9.96972	19.0316	40.6115
0.0830521	-0.0699996	-0.460978	-0.868679	0.255471	-0.820837	9.40322	20.4163	35.3872
0.0830521	-0.0699996	-0.460978	-0.85342	0.269124	-0.853764	9.34028	21.2346	30.0999
0.0830521	-0.0699996	-0.460978	-0.831736	0.279564	-0.873842	9.59205	21.4864	24.435
0.0830521	-0.0699996	-0.460978	-0.784353	0.285186	-0.902754	10.1585	22.1787	18.896
0.0830521	-0.0699996	-0.460978	-0.736166	0.284383	-0.933272	10.4103	21.6752	12.9793
0.0887513	-0.0731429	-0.465281	-0.679146	0.263502	-0.970215	10.6621	21.0458	7.31439
0.0887513	-0.0731429	-0.465281	-0.609275	0.265911	-1.0176	10.8509	19.8498	2.15303
0.0887513	-0.0731429	-0.465281	-0.524949	0.218528	-1.06819	11.7321	17.9615	-2.44185
0.0887513	-0.0731429	-0.465281	-0.442229	0.1856	-1.10032	12.8022	14.122	-5.90374
0.0887513	-0.0731429	-0.465281	-0.356297	0.153476	-1.1469	13.9352	8.58295	-8.29559
0.0887513	-0.0731429	-0.465281	-0.26394	0.087622	-1.17501	15.3199	1.78505	-9.30268
0.0849518	-0.0731429	-0.462055	-0.193266	0.020161	-1.18384	16.8935	-5.3905	-8.73619
0.0849518	-0.0731429	-0.462055	-0.126608	-0.032844	-1.19509	18.2153	-12.3772	-6.722
0.0849518	-0.0731429	-0.462055	-0.081635	-0.124399	-1.19027	19.4742	-19.1751	-3.26011
0.0849518	-0.0731429	-0.462055	-0.035857	-0.171782	-1.17902	21.1107	-23.707	1.77537
0.0849518	-0.0731429	-0.462055	-0.00293	-0.260927	-1.17661	22.3066	-27.2319	7.88088
0.0849518	-0.0731429	-0.462055	0.029194	-0.28502	-1.18705	23.6284	-29.8755	15.3082
0.0849518	-0.0731429	-0.462055	0.063728	-0.35489	-1.21115	25.1391	-34.7222	24.1203
0.0811523	-0.074191	-0.46313	0.061318	-0.404683	-1.20392	27.2162	-41.52	34.0654
0.0811523	-0.074191	-0.46313	0.049272	-0.441626	-1.19187	28.8528	-47.185	44.3251
0.0811523	-0.074191	-0.46313	0.032407	-0.498646	-1.19348	30.6781	-51.5281	54.8367
0.0811523	-0.074191	-0.46313	0.006707	-0.512299	-1.18545	32.5664	-56.5006	65.3483
0.0811523	-0.074191	-0.46313	-0.022205	-0.521133	-1.17902	34.3288	-63.1097	75.4192
0.0811523	-0.074191	-0.46313	-0.076816	-0.528361	-1.16135	35.7136	-71.9847	84.7978
0.0811523	-0.074191	-0.46313	-0.146686	-0.500252	-1.13726	37.0983	-82.4962	93.4211
0.0764025	-0.0815235	-0.465281	-0.223784	-0.462506	-1.1212	38.4831	-92.9449	101.1
0.0764025	-0.0815235	-0.465281	-0.301686	-0.403077	-1.08506	40.0567	-102.009	107.961
0.0764025	-0.0815235	-0.465281	-0.381193	-0.34204	-1.05374	41.1267	-109.751	113.437
0.0764025	-0.0815235	-0.465281	-0.460701	-0.258517	-1.02402	42.5744	-116.108	117.591
0.0764025	-0.0815235	-0.465281	-0.517721	-0.152507	-0.990293	44.2739	-121.144	121.179
0.0764025	-0.0815235	-0.465281	-0.573939	-0.071394	-0.958971	45.6587	-125.487	123.634
0.0764025	-0.0815235	-0.465281	-0.614897	-0.018389	-0.930863	47.7987	-129.326	125.396
0.0631032	-0.0846668	-0.462055	-0.66469	0.040238	-0.902754	49.687	-132.599	126.152
0.0631032	-0.0846668	-0.462055	-0.71127	0.096456	-0.879464	51.6383	-134.991	125.522
0.0631032	-0.0846668	-0.462055	-0.720907	0.139823	-0.873039	53.6525	-136.313	124.767
0.0631032	-0.0846668	-0.462055	-0.72171	0.1856	-0.865008	56.1073	-136.691	122.816
0.0631032	-0.0846668	-0.462055	-0.704845	0.216922	-0.867417	58.9397	-137.068	121.368
0.0631032	-0.0846668	-0.462055	-0.675933	0.251455	-0.867417	61.7722	-138.642	119.291
0.0479042	-0.0951437	-0.464206	-0.643809	0.259486	-0.875448	65.1082	-140.908	117.591
0.0479042	-0.0951437	-0.464206	-0.604457	0.243424	-0.87063	69.0107	-142.67	115.766
0.0479042	-0.0951437	-0.464206	-0.583576	0.220134	-0.863402	73.165	-144.433	114.318
0.0479042	-0.0951437	-0.464206	-0.55868	0.183191	-0.852961	77.7598	-145.188	113.185
0.0479042	-0.0951437	-0.464206	-0.53539	0.13902	-0.835293	82.2918	-145.188	112.241
0.0479042	-0.0951437	-0.464206	-0.507281	0.083606	-0.803972	86.5719	-144.118	111.486
0.0479042	-0.0951437	-0.464206	-0.504069	0.021767	-0.750164	90.4744	-143.3	110.542
0.0298551	-0.103524	-0.460978	-0.478369	-0.023207	-0.697159	94.5028	-140.971	110.479
0.0298551	-0.103524	-0.460978	-0.483991	-0.069787	-0.652988	97.2723	-137.509	110.856
0.0298551	-0.103524	-0.460978	-0.464716	-0.082637	-0.612833	100.168	-133.229	111.738
0.0298551	-0.103524	-0.460978	-0.443032	-0.100305	-0.590346	102.685	-127.816	113.941
0.0298551	-0.103524	-0.460978	-0.424561	-0.090668	-0.566252	104.7	-122.591	116.71
0.0298551	-0.103524	-0.460978	-0.433395	-0.075409	-0.542962	107.154	-117.808	120.99
0.0298551	-0.103524	-0.460978	-0.447048	-0.062559	-0.533325	109.357	-113.527	125.774
0.0137067	-0.112953	-0.46313	-0.493628	-0.038466	-0.49076	111.623	-108.492	130.935
0.0137067	-0.112953	-0.46313	-0.541815	-0.012767	-0.456227	113.889	-102.512	135.908
0.0137067	-0.112953	-0.46313	-0.595623	0.012933	-0.427315	115.526	-95.9032	140.503
0.0137067	-0.112953	-0.46313	-0.648628	0.049072	-0.400009	117.351	-87.7206	145.286
0.0137067	-0.112953	-0.46313	-0.696011	0.082803	-0.394388	118.61	-78.279	148.874
0.0137067	-0.112953	-0.46313	-0.756244	0.135808	-0.38475	119.806	-68.2081	151.581
0.0137067	-0.112953	-0.46313	-0.806037	0.193632	-0.372704	120.876	-57.6965	153.721
0.0032576	-0.125525	-0.459903	-0.844586	0.235393	-0.371901	121.128	-48.5068	154.036
0.0032576	-0.125525	-0.459903	-0.878316	0.256274	-0.375916	121.191	-40.1353	153.469
0.0032576	-0.125525	-0.459903	-0.888756	0.260289	-0.391175	120.373	-32.9597	151.833
0.0032576	-0.125525	-0.459903	-0.871891	0.249046	-0.422496	119.554	-26.8542	149.944
0.0032576	-0.125525	-0.459903	-0.857435	0.229771	-0.449802	118.862	-22.0705	147.867
0.0032576	-0.125525	-0.459903	-0.832539	0.203269	-0.502807	117.855	-19.1122	145.664
-0.00339202	-0.139144	-0.453448	-0.781943	0.169538	-0.531719	117.981	-16.4056	144.72
-0.00339202	-0.139144	-0.453448	-0.739379	0.097259	-0.571874	118.107	-15.2726	143.902
-0.00339202	-0.139144	-0.453448	-0.679949	0.02257	-0.616045	118.736	-14.7691	144.405
-0.00339202	-0.139144	-0.453448	-0.630156	-0.042482	-0.628895	119.995	-15.0838	146.419
-0.00339202	-0.139144	-0.453448	-0.602047	-0.10914	-0.632107	121.506	-16.9721	149.378
-0.00339202	-0.139144	-0.453448	-0.588395	-0.141264	-0.626485	122.764	-19.9934	152.84
-0.00339202	-0.139144	-0.453448	-0.581167	-0.161341	-0.602392	123.646	-23.5182	157.372
-0.00814189	-0.148573	-0.449145	-0.585182	-0.171782	-0.571071	124.149	-28.3019	162.344
-0.00814189	-0.148573	-0.449145	-0.598835	-0.161341	-0.531719	123.772	-33.2115	167.254
-0.00814189	-0.148573	-0.449145	-0.629353	-0.109943	-0.477108	122.576	-37.6805	172.163
-0.00814189	-0.148573	-0.449145	-0.652643	-0.075409	-0.437755	121.191	-41.3312	176.632
-0.00814189	-0.148573	-0.449145	-0.696814	-0.007145	-0.402419	119.051	-42.8419	180.912
-0.00814189	-0.148573	-0.449145	-0.736166	0.034616	-0.391175	116.659	-42.1495	183.619
-0.00814189	-0.148573	-0.449145	-0.776322	0.081197	-0.396797	114.645	-39.4429	186.074
-0.0195414	-0.16324	-0.446993	-0.809249	0.12858	-0.412859	113.008	-35.6034	186.64
-0.0195414	-0.16324	-0.446993	-0.812461	0.179176	-0.444983	111.749	-30.8197	186.389
-0.0195414	-0.16324	-0.446993	-0.812461	0.210497	-0.482729	111.938	-24.84	185.381
-0.0195414	-0.16324	-0.446993	-0.807643	0.240212	-0.530113	111.938	-18.9863	183.493
-0.0195414	-0.16324	-0.446993	-0.800415	0.243424	-0.559828	113.26	-13.3843	181.353
-0.0195414	-0.16324	-0.446993	-0.785156	0.262699	-0.567055	114.834	-7.34175	179.213
-0.0195414	-0.16324	-0.446993	-0.78355	0.292414	-0.555009	116.155	-1.99155	176.569
-0.0280908	-0.170574	-0.44269	-0.790777	0.316507	-0.51405	116.848	3.04392	173.611
-0.0280908	-0.170574	-0.44269	-0.805233	0.334175	-0.477911	116.659	8.0794	170.59
-0.0280908	-0.170574	-0.44269	-0.82772	0.379149	-0.432937	115.337	13.7443	167.506
-0.0280908	-0.170574	-0.44269	-0.846995	0.396014	-0.422496	112.756	20.1645	163.981
-0.0280908	-0.170574	-0.44269	-0.867876	0.411273	-0.432134	109.232	26.5218	161.148
-0.0280908	-0.170574	-0.44269	-0.894378	0.416895	-0.466667	105.707	32.5015	157.497
-0.0290401	-0.180002	-0.434083	-0.908834	0.41288	-0.520475	102.371	36.9075	154.224
-0.0290401	-0.180002	-0.434083	-0.91285	0.390393	-0.587133	99.2235	38.6699	150.763
-0.0290401	-0.180002	-0.434083	-0.9	0.38718	-0.647366	97.0835	36.404	146.923
-0.0290401	-0.180002	-0.434083	-0.907228	0.388786	-0.685112	95.0063	31.1797	143.524
-0.0290401	-0.180002	-0.434083	-0.909637	0.382362	-0.714024	92.9921	23.3117	140.062
-0.0290401	-0.180002	-0.434083	-0.92329	0.383165	-0.713221	91.5444	15.1291	137.104
-0.0290401	-0.180002	-0.434083	-0.93614	0.388786	-0.70278	89.6561	7.19819	134.46
-0.03379	-0.190479	-0.434083	-0.925699	0.367906	-0.682703	87.4531	-0.543854	131.691
-0.03379	-0.190479	-0.434083	-0.938549	0.378346	-0.646563	84.8724	-7.40469	129.488
-0.03379	-0.190479	-0.434083	-0.940958	0.334175	-0.620061	81.8512	-14.2655	126.97
-0.03379	-0.190479	-0.434083	-0.940155	0.295626	-0.591149	78.7669	-20.2452	125.648
-0.03379	-0.190479	-0.434083	-0.940155	0.253865	-0.570268	75.368	-25.8471	123.823
-0.03379	-0.190479	-0.434083	-0.928912	0.239409	-0.550993	71.969	-30.442	122.753
-0.03379	-0.190479	-0.434083	-0.938549	0.217725	-0.542962	68.696	-34.6592	121.934
-0.04139	-0.197813	-0.430856	-0.924896	0.196844	-0.538947	65.36	-38.4988	121.368
-0.04139	-0.197813	-0.430856	-0.913653	0.186404	-0.531719	62.8422	-41.8348	121.116
-0.04139	-0.197813	-0.430856	-0.905622	0.182388	-0.525294	60.3245	-45.2967	120.99
-0.04139	-0.197813	-0.430856	-0.905622	0.180782	-0.522082	58.4362	-48.1291	121.368
-0.04139	-0.197813	-0.430856	-0.91285	0.195238	-0.512444	56.8626	-50.7098	121.179
-0.04139	-0.197813	-0.430856	-0.925699	0.190419	-0.502004	56.1073	-52.4722	121.305
-0.0480396	-0.202003	-0.427629	-0.937746	0.179979	-0.489957	55.352	-52.7869	121.242
-0.0480396	-0.202003	-0.427629	-0.951399	0.181585	-0.489957	55.352	-52.4722	120.424
-0.0480396	-0.202003	-0.427629	-0.960233	0.177569	-0.474698	56.1073	-50.6469	119.794
-0.0480396	-0.202003	-0.427629	-0.965052	0.179176	-0.471486	56.9885	-48.1921	118.85
-0.0480396	-0.202003	-0.427629	-0.961036	0.196041	-0.461045	57.9956	-44.5413	117.403
-0.0480396	-0.202003	-0.427629	-0.949793	0.18801	-0.44418	58.9397	-40.7647	115.703
-0.0480396	-0.202003	-0.427629	-0.950596	0.186404	-0.43374	60.1357	-36.5475	113.815
-0.056589	-0.205146	-0.421174	-0.93373	0.183191	-0.42089	61.0798	-32.1415	112.619
-0.056589	-0.205146	-0.421174	-0.9	0.193632	-0.409647	62.1498	-27.4837	111.549
-0.056589	-0.205146	-0.421174	-0.872694	0.184797	-0.40804	62.9681	-22.3223	110.227
-0.056589	-0.205146	-0.421174	-0.850207	0.179176	-0.395994	63.7234	-16.8462	109.723
-0.056589	-0.205146	-0.421174	-0.824508	0.183994	-0.398403	64.3529	-11.496	108.779
-0.056589	-0.205146	-0.421174	-0.807643	0.201663	-0.390372	64.8564	-6.14582	108.59
-0.056589	-0.205146	-0.421174	-0.79399	0.195238	-0.392781	64.9823	-0.858571	107.961
-0.0622882	-0.21248	-0.420098	-0.781943	0.208087	-0.383144	65.2341	4.05102	107.709
-0.0622882	-0.21248	-0.420098	-0.768291	0.208891	-0.379129	64.7935	10.2195	107.269
-0.0622882	-0.21248	-0.420098	-0.753031	0.186404	-0.38475	63.8493	16.0103	106.513
-0.0622882	-0.21248	-0.420098	-0.743394	0.181585	-0.389569	63.094	22.4935	106.136
-0.0622882	-0.21248	-0.420098	-0.738576	0.150264	-0.402419	62.024	28.0325	105.317
-0.0622882	-0.21248	-0.420098	-0.722513	0.14143	-0.415268	60.9539	33.6344	105.191
-0.0622882	-0.21248	-0.420098	-0.704042	0.136611	-0.429724	59.9468	38.7329	104.499
-0.064188	-0.214575	-0.419022	-0.701633	0.126974	-0.448196	58.625	42.8871	103.87
-0.064188	-0.214575	-0.419022	-0.695208	0.135808	-0.465061	57.3661	45.4049	103.429
-0.064188	-0.214575	-0.419022	-0.691192	0.147051	-0.48032	55.9814	47.3561	102.988
-0.064188	-0.214575	-0.419022	-0.678343	0.158295	-0.501201	54.7225	49.1185	102.926
-0.064188	-0.214575	-0.419022	-0.683161	0.173554	-0.513247	53.2119	51.6363	102.8
-0.064188	-0.214575	-0.419022	-0.679949	0.188813	-0.532522	52.2048	54.5946	103.051
-0.064188	-0.221909	-0.415794	-0.679949	0.1856	-0.555009	51.0089	57.3641	103.114
-0.064188	-0.221909	-0.415794	-0.680752	0.175963	-0.580708	49.8129	59.693	102.674
-0.064188	-0.221909	-0.415794	-0.680752	0.1856	-0.599983	49.2464	61.5184	102.611
-0.064188	-0.221909	-0.415794	-0.681555	0.183994	-0.626485	48.4911	62.3996	102.233
-0.064188	-0.221909	-0.415794	-0.690389	0.196041	-0.655397	47.6729	62.3996	101.352
-0.064188	-0.221909	-0.415794	-0.703239	0.189616	-0.678687	47.4211	62.3367	100.345
-0.064188	-0.221909	-0.415794	-0.700026	0.216119	-0.712418	47.0434	61.6443	99.1489
-0.0632386	-0.221909	-0.411491	-0.710467	0.217725	-0.734102	47.1693	60.0078	97.953
-0.0632386	-0.221909	-0.411491	-0.726529	0.232984	-0.758195	47.3581	58.1824	96.82
-0.0632386	-0.221909	-0.411491	-0.741788	0.224953	-0.781485	47.9246	55.6647	94.9946
-0.0632386	-0.221909	-0.411491	-0.75785	0.252258	-0.802366	48.3652	53.084	92.9804
-0.0632386	-0.221909	-0.411491	-0.772306	0.257077	-0.819231	49.2464	50.4404	90.7774
-0.0632386	-0.221909	-0.411491	-0.786762	0.26832	-0.830474	49.8129	47.2932	88.6373
-0.0632386	-0.221909	-0.411491	-0.801218	0.265911	-0.84493	50.9459	43.8942	86.1196
-0.0613389	-0.226099	-0.413643	-0.821296	0.293217	-0.85778	51.953	40.3694	83.2242
-0.0613389	-0.226099	-0.413643	-0.834948	0.300445	-0.863402	53.086	36.341	80.3918
-0.0613389	-0.226099	-0.413643	-0.86386	0.303657	-0.877055	54.2819	32.1238	76.8669
-0.0613389	-0.226099	-0.413643	-0.88715	0.338994	-0.876251	55.6667	29.0396	73.6568
-0.0613389	-0.226099	-0.413643	-0.895984	0.348631	-0.889904	56.5479	26.333	69.8173
-0.0613389	-0.226099	-0.413643	-0.908834	0.364693	-0.89151	57.7438	23.4376	65.2853
-0.0613389	-0.226099	-0.413643	-0.906425	0.372724	-0.897935	58.625	20.4163	61.3199
-0.064188	-0.229242	-0.40934	-0.901606	0.396014	-0.909179	59.2544	15.9473	56.5362
-0.064188	-0.229242	-0.40934	-0.88715	0.416092	-0.911588	59.5062	12.3596	51.8784
-0.064188	-0.229242	-0.40934	-0.860648	0.416092	-0.905966	59.8839	8.52	47.5982
-0.064188	-0.229242	-0.40934	-0.837358	0.424123	-0.913194	59.0656	4.30279	42.8145
-0.064188	-0.229242	-0.40934	-0.801218	0.417698	-0.915604	58.0585	-0.355023	38.2826
-0.064188	-0.229242	-0.40934	-0.764275	0.41047	-0.926847	56.8626	-4.9499	34.2542
-0.0660878	-0.234481	-0.408265	-0.731348	0.396817	-0.933272	54.8484	-11.4331	29.8482
-0.0660878	-0.234481	-0.408265	-0.706451	0.380755	-0.952547	53.023	-17.098	26.4492
-0.0660878	-0.234481	-0.408265	-0.694405	0.355859	-0.951743	51.4495	-23.2035	22.9873
-0.0660878	-0.234481	-0.408265	-0.679949	0.334175	-0.955759	49.9388	-29.1202	20.3437
-0.0660878	-0.234481	-0.408265	-0.658265	0.309279	-0.952547	47.6729	-35.1628	17.763
-0.0660878	-0.234481	-0.408265	-0.636581	0.277958	-0.958971	45.7845	-41.7718	15.6229
-0.0660878	-0.234481	-0.408265	-0.618913	0.249849	-0.959775	43.6445	-48.8844	14.1752
-0.0689379	-0.239718	-0.407188	-0.588395	0.213709	-0.971018	42.3856	-55.1788	13.6717
-0.0689379	-0.239718	-0.407188	-0.565105	0.167932	-0.971821	40.875	-61.9137	13.6087
-0.0689379	-0.239718	-0.407188	-0.547436	0.144642	-0.968609	39.679	-67.0751	14.3641
-0.0689379	-0.239718	-0.407188	-0.530571	0.109305	-0.964593	38.546	-72.2365	15.6859
-0.0689379	-0.239718	-0.407188	-0.502462	0.089228	-0.961381	37.6648	-77.3978	18.5183
-0.0689379	-0.239718	-0.407188	-0.476763	0.024979	-0.954153	36.343	-81.4892	21.5396
-0.0689379	-0.239718	-0.407188	-0.463913	0.023373	-0.952547	35.3359	-85.2658	24.8127
-0.0784376	-0.244957	-0.402886	-0.445442	-0.005539	-0.949334	34.3918	-89.2941	28.5893
-0.0784376	-0.244957	-0.402886	-0.430183	-0.032041	-0.947728	33.6994	-93.7002	32.7436
-0.0784376	-0.244957	-0.402886	-0.42697	-0.07059	-0.926847	33.007	-98.2951	36.7719
-0.0784376	-0.244957	-0.402886	-0.41653	-0.075409	-0.93006	32.1888	-102.198	41.3668
-0.0784376	-0.244957	-0.402886	-0.418136	-0.101108	-0.91721	32.1888	-105.659	46.0246
-0.0784376	-0.244957	-0.402886	-0.417333	-0.110746	-0.930863	32.2517	-108.933	50.6824
-0.0879364	-0.244957	-0.39643	-0.412514	-0.134036	-0.915604	32.5664	-112.206	55.592
-0.0879364	-0.244957	-0.39643	-0.418136	-0.11958	-0.921225	32.8182	-115.227	59.9981
-0.0879364	-0.244957	-0.39643	-0.421349	-0.109943	-0.929256	33.7623	-118.5	65.0335
-0.0879364	-0.244957	-0.39643	-0.42697	-0.101108	-0.925241	35.0212	-121.144	69.3766
